# Supplementary material for: Urban form and scale shaped the agroecology of early ‘cities’ in northern Mesopotamia, the Aegean and Central Europe
Source: J Agrar Chang. 2022 May 31;22(4):831–54. doi: 10.1111/joac.12497 (PMC9580239; doi:10.1111/joac.12497)
Supplement: Supplementary file 1 — Table S1. Carbonized cereal grain δ15N values from Neolithic, Bronze Age and Iron Age sites in northern Mesopotamia, the Aegean and south‐west Germany [file JOAC-22-831-s002.xlsx]

## Sheet: Big.Data_Plants.csv
Supplementary Table 1. Carbonised cereal grain δ15N values from Neolithic, Bronze Age and Iron Age sites in northern Mesopotamia, the Aegean and south-west Germany
Sample ID	Site	Species	No. of grains	Area	Context	Sample	Level	Site size (ha)	Archaeological period	Date range (cal BC)	Estimated annual rainfall range (mm)	%C	%N	δ15N	δ15N (-0.31‰ offset)	(±1σ)	C:N molar ratio	Reference for dating	Reference for site size	Reference for crop isotope values
TSA23	Tell Sabi Abyad	Naked wheat	6	OP.III	I4	52	A1B	1	Early Pottery Neolithic	6330-6225	280-480	41.3147	3.66689	6.21977	5.90977	0.298451	13.1448	Plicht, J. van der, Akkermans, P.M.M.G., Nieuwenhuyse, O., Kaneda, A., Russell, A., 2011. Tell Sabi Abyad, Syria: Radiocarbon Chronology, Cultural Change, and the 8.2 ka Event. Radiocarbon 53, 229–243. https://doi.org/10.1017/S0033822200056514	Akkermans, P.M.M.G. (Ed.), 1996. Tell Sabi Abyad – The Late Neolithic Settlement: Report on the Excavations of the University of Amsterdam (1998) and the National Museum of Antiquities Leiden (1991–1993) in Syria. Nederlands Instituut voor het Nabije Oosten, Leiden.	Styring, A.K., Charles, M., Fantone, F., Hald, M.M., McMahon, A., Meadow, R.H., Nicholls, G.K., Patel, A.K., Pitre, M.C., Smith, A., Sołtysiak, A., Stein, G., Weber, J.A., Weiss, H., Bogaard, A., 2017. Isotope evidence for agricultural extensification reveals how the world’s first cities were fed. Nature Plants 3, 17076. https://doi.org/10.1038/nplants.2017.76
TSA24	Tell Sabi Abyad	Hulled barley	21	OP.III	I4	52	A1B	1	Early Pottery Neolithic	6330-6225	280-480	42.0224	3.50188	7.82236	7.51236	0.289523	13.9999	Plicht, J. van der, Akkermans, P.M.M.G., Nieuwenhuyse, O., Kaneda, A., Russell, A., 2011. Tell Sabi Abyad, Syria: Radiocarbon Chronology, Cultural Change, and the 8.2 ka Event. Radiocarbon 53, 229–243. https://doi.org/10.1017/S0033822200056514	Akkermans, P.M.M.G. (Ed.), 1996. Tell Sabi Abyad – The Late Neolithic Settlement: Report on the Excavations of the University of Amsterdam (1998) and the National Museum of Antiquities Leiden (1991–1993) in Syria. Nederlands Instituut voor het Nabije Oosten, Leiden.	Styring, A.K., Charles, M., Fantone, F., Hald, M.M., McMahon, A., Meadow, R.H., Nicholls, G.K., Patel, A.K., Pitre, M.C., Smith, A., Sołtysiak, A., Stein, G., Weber, J.A., Weiss, H., Bogaard, A., 2017. Isotope evidence for agricultural extensification reveals how the world’s first cities were fed. Nature Plants 3, 17076. https://doi.org/10.1038/nplants.2017.77
TSA25	Tell Sabi Abyad	Emmer	25	OP.III	G4	2	A1C/D	1	Early Pottery Neolithic	6330-6225	280-480	45.4867	3.04694	5.94881	5.63881	0.300274	17.4168	Plicht, J. van der, Akkermans, P.M.M.G., Nieuwenhuyse, O., Kaneda, A., Russell, A., 2011. Tell Sabi Abyad, Syria: Radiocarbon Chronology, Cultural Change, and the 8.2 ka Event. Radiocarbon 53, 229–243. https://doi.org/10.1017/S0033822200056514	Akkermans, P.M.M.G. (Ed.), 1996. Tell Sabi Abyad – The Late Neolithic Settlement: Report on the Excavations of the University of Amsterdam (1998) and the National Museum of Antiquities Leiden (1991–1993) in Syria. Nederlands Instituut voor het Nabije Oosten, Leiden.	Styring, A.K., Charles, M., Fantone, F., Hald, M.M., McMahon, A., Meadow, R.H., Nicholls, G.K., Patel, A.K., Pitre, M.C., Smith, A., Sołtysiak, A., Stein, G., Weber, J.A., Weiss, H., Bogaard, A., 2017. Isotope evidence for agricultural extensification reveals how the world’s first cities were fed. Nature Plants 3, 17076. https://doi.org/10.1038/nplants.2017.78
TSA26	Tell Sabi Abyad	Hulled barley	25	OP.III	F9	23	A1	1	Early Pottery Neolithic	6330-6225	280-480	45.3078	3.40837	8.42245	8.11245	0.287035	15.5086	Plicht, J. van der, Akkermans, P.M.M.G., Nieuwenhuyse, O., Kaneda, A., Russell, A., 2011. Tell Sabi Abyad, Syria: Radiocarbon Chronology, Cultural Change, and the 8.2 ka Event. Radiocarbon 53, 229–243. https://doi.org/10.1017/S0033822200056514	Akkermans, P.M.M.G. (Ed.), 1996. Tell Sabi Abyad – The Late Neolithic Settlement: Report on the Excavations of the University of Amsterdam (1998) and the National Museum of Antiquities Leiden (1991–1993) in Syria. Nederlands Instituut voor het Nabije Oosten, Leiden.	Styring, A.K., Charles, M., Fantone, F., Hald, M.M., McMahon, A., Meadow, R.H., Nicholls, G.K., Patel, A.K., Pitre, M.C., Smith, A., Sołtysiak, A., Stein, G., Weber, J.A., Weiss, H., Bogaard, A., 2017. Isotope evidence for agricultural extensification reveals how the world’s first cities were fed. Nature Plants 3, 17076. https://doi.org/10.1038/nplants.2017.79
TSA27	Tell Sabi Abyad	Emmer	25	OP.III	F9	23	A1	1	Early Pottery Neolithic	6330-6225	280-480	46.7115	2.69435	5.14581	4.83581	0.30618	20.2263	Plicht, J. van der, Akkermans, P.M.M.G., Nieuwenhuyse, O., Kaneda, A., Russell, A., 2011. Tell Sabi Abyad, Syria: Radiocarbon Chronology, Cultural Change, and the 8.2 ka Event. Radiocarbon 53, 229–243. https://doi.org/10.1017/S0033822200056514	Akkermans, P.M.M.G. (Ed.), 1996. Tell Sabi Abyad – The Late Neolithic Settlement: Report on the Excavations of the University of Amsterdam (1998) and the National Museum of Antiquities Leiden (1991–1993) in Syria. Nederlands Instituut voor het Nabije Oosten, Leiden.	Styring, A.K., Charles, M., Fantone, F., Hald, M.M., McMahon, A., Meadow, R.H., Nicholls, G.K., Patel, A.K., Pitre, M.C., Smith, A., Sołtysiak, A., Stein, G., Weber, J.A., Weiss, H., Bogaard, A., 2017. Isotope evidence for agricultural extensification reveals how the world’s first cities were fed. Nature Plants 3, 17076. https://doi.org/10.1038/nplants.2017.80
TSA29	Tell Sabi Abyad	Emmer	25	OP.III	H4	26	A2A/B	1	Early Pottery Neolithic	6385-6325	280-480	46.0027	2.52119	5.26623	4.95623	0.305248	21.2875	Plicht, J. van der, Akkermans, P.M.M.G., Nieuwenhuyse, O., Kaneda, A., Russell, A., 2011. Tell Sabi Abyad, Syria: Radiocarbon Chronology, Cultural Change, and the 8.2 ka Event. Radiocarbon 53, 229–243. https://doi.org/10.1017/S0033822200056514	Akkermans, P.M.M.G. (Ed.), 1996. Tell Sabi Abyad – The Late Neolithic Settlement: Report on the Excavations of the University of Amsterdam (1998) and the National Museum of Antiquities Leiden (1991–1993) in Syria. Nederlands Instituut voor het Nabije Oosten, Leiden.	Styring, A.K., Charles, M., Fantone, F., Hald, M.M., McMahon, A., Meadow, R.H., Nicholls, G.K., Patel, A.K., Pitre, M.C., Smith, A., Sołtysiak, A., Stein, G., Weber, J.A., Weiss, H., Bogaard, A., 2017. Isotope evidence for agricultural extensification reveals how the world’s first cities were fed. Nature Plants 3, 17076. https://doi.org/10.1038/nplants.2017.81
TSA30	Tell Sabi Abyad	Einkorn	6	OP.III	G4	16	A3A	1	Early Pottery Neolithic	6395-6375	280-480	51.5909	2.87866	4.18714	3.87714	0.314169	20.9088	Plicht, J. van der, Akkermans, P.M.M.G., Nieuwenhuyse, O., Kaneda, A., Russell, A., 2011. Tell Sabi Abyad, Syria: Radiocarbon Chronology, Cultural Change, and the 8.2 ka Event. Radiocarbon 53, 229–243. https://doi.org/10.1017/S0033822200056514	Akkermans, P.M.M.G. (Ed.), 1996. Tell Sabi Abyad – The Late Neolithic Settlement: Report on the Excavations of the University of Amsterdam (1998) and the National Museum of Antiquities Leiden (1991–1993) in Syria. Nederlands Instituut voor het Nabije Oosten, Leiden.	Styring, A.K., Charles, M., Fantone, F., Hald, M.M., McMahon, A., Meadow, R.H., Nicholls, G.K., Patel, A.K., Pitre, M.C., Smith, A., Sołtysiak, A., Stein, G., Weber, J.A., Weiss, H., Bogaard, A., 2017. Isotope evidence for agricultural extensification reveals how the world’s first cities were fed. Nature Plants 3, 17076. https://doi.org/10.1038/nplants.2017.82
TSA31	Tell Sabi Abyad	Emmer	25	OP.III	G4	16	A3A	1	Early Pottery Neolithic	6395-6375	280-480	51.1097	2.88165	4.31277	4.00277	0.313066	20.6923	Plicht, J. van der, Akkermans, P.M.M.G., Nieuwenhuyse, O., Kaneda, A., Russell, A., 2011. Tell Sabi Abyad, Syria: Radiocarbon Chronology, Cultural Change, and the 8.2 ka Event. Radiocarbon 53, 229–243. https://doi.org/10.1017/S0033822200056514	Akkermans, P.M.M.G. (Ed.), 1996. Tell Sabi Abyad – The Late Neolithic Settlement: Report on the Excavations of the University of Amsterdam (1998) and the National Museum of Antiquities Leiden (1991–1993) in Syria. Nederlands Instituut voor het Nabije Oosten, Leiden.	Styring, A.K., Charles, M., Fantone, F., Hald, M.M., McMahon, A., Meadow, R.H., Nicholls, G.K., Patel, A.K., Pitre, M.C., Smith, A., Sołtysiak, A., Stein, G., Weber, J.A., Weiss, H., Bogaard, A., 2017. Isotope evidence for agricultural extensification reveals how the world’s first cities were fed. Nature Plants 3, 17076. https://doi.org/10.1038/nplants.2017.83
TSA32	Tell Sabi Abyad	Hulled barley	25	OP.III	K3	17	A4C	1	Early Pottery Neolithic	6455-6385	280-480	41.1172	4.4439	10.0192	9.70915	0.282814	10.7946	Plicht, J. van der, Akkermans, P.M.M.G., Nieuwenhuyse, O., Kaneda, A., Russell, A., 2011. Tell Sabi Abyad, Syria: Radiocarbon Chronology, Cultural Change, and the 8.2 ka Event. Radiocarbon 53, 229–243. https://doi.org/10.1017/S0033822200056514	Akkermans, P.M.M.G. (Ed.), 1996. Tell Sabi Abyad – The Late Neolithic Settlement: Report on the Excavations of the University of Amsterdam (1998) and the National Museum of Antiquities Leiden (1991–1993) in Syria. Nederlands Instituut voor het Nabije Oosten, Leiden.	Styring, A.K., Charles, M., Fantone, F., Hald, M.M., McMahon, A., Meadow, R.H., Nicholls, G.K., Patel, A.K., Pitre, M.C., Smith, A., Sołtysiak, A., Stein, G., Weber, J.A., Weiss, H., Bogaard, A., 2017. Isotope evidence for agricultural extensification reveals how the world’s first cities were fed. Nature Plants 3, 17076. https://doi.org/10.1038/nplants.2017.84
TSA33	Tell Sabi Abyad	Emmer	25	OP.III	K3	17	A4C	1	Early Pottery Neolithic	6455-6385	280-480	42.9745	4.59827	9.58174	9.27174	0.283617	10.9034	Plicht, J. van der, Akkermans, P.M.M.G., Nieuwenhuyse, O., Kaneda, A., Russell, A., 2011. Tell Sabi Abyad, Syria: Radiocarbon Chronology, Cultural Change, and the 8.2 ka Event. Radiocarbon 53, 229–243. https://doi.org/10.1017/S0033822200056514	Akkermans, P.M.M.G. (Ed.), 1996. Tell Sabi Abyad – The Late Neolithic Settlement: Report on the Excavations of the University of Amsterdam (1998) and the National Museum of Antiquities Leiden (1991–1993) in Syria. Nederlands Instituut voor het Nabije Oosten, Leiden.	Styring, A.K., Charles, M., Fantone, F., Hald, M.M., McMahon, A., Meadow, R.H., Nicholls, G.K., Patel, A.K., Pitre, M.C., Smith, A., Sołtysiak, A., Stein, G., Weber, J.A., Weiss, H., Bogaard, A., 2017. Isotope evidence for agricultural extensification reveals how the world’s first cities were fed. Nature Plants 3, 17076. https://doi.org/10.1038/nplants.2017.85
TSA34	Tell Sabi Abyad	Hulled barley	25	OP.III	C4	6	A4C	1	Early Pottery Neolithic	6455-6385	280-480	48.2574	2.98485	6.52709	6.21709	0.29649	18.862	Plicht, J. van der, Akkermans, P.M.M.G., Nieuwenhuyse, O., Kaneda, A., Russell, A., 2011. Tell Sabi Abyad, Syria: Radiocarbon Chronology, Cultural Change, and the 8.2 ka Event. Radiocarbon 53, 229–243. https://doi.org/10.1017/S0033822200056514	Akkermans, P.M.M.G. (Ed.), 1996. Tell Sabi Abyad – The Late Neolithic Settlement: Report on the Excavations of the University of Amsterdam (1998) and the National Museum of Antiquities Leiden (1991–1993) in Syria. Nederlands Instituut voor het Nabije Oosten, Leiden.	Styring, A.K., Charles, M., Fantone, F., Hald, M.M., McMahon, A., Meadow, R.H., Nicholls, G.K., Patel, A.K., Pitre, M.C., Smith, A., Sołtysiak, A., Stein, G., Weber, J.A., Weiss, H., Bogaard, A., 2017. Isotope evidence for agricultural extensification reveals how the world’s first cities were fed. Nature Plants 3, 17076. https://doi.org/10.1038/nplants.2017.86
TSA36	Tell Sabi Abyad	Hulled 2-row barley	18	Op.III	I4	23	B4B	1	Pre-Halaf	6050-6015	280-380	43.7599	3.61949	6.52577	6.21577	0.296498	14.1051	Plicht, J. van der, Akkermans, P.M.M.G., Nieuwenhuyse, O., Kaneda, A., Russell, A., 2011. Tell Sabi Abyad, Syria: Radiocarbon Chronology, Cultural Change, and the 8.2 ka Event. Radiocarbon 53, 229–243. https://doi.org/10.1017/S0033822200056514	Akkermans, P.M.M.G. (Ed.), 1996. Tell Sabi Abyad – The Late Neolithic Settlement: Report on the Excavations of the University of Amsterdam (1998) and the National Museum of Antiquities Leiden (1991–1993) in Syria. Nederlands Instituut voor het Nabije Oosten, Leiden.	Styring, A.K., Charles, M., Fantone, F., Hald, M.M., McMahon, A., Meadow, R.H., Nicholls, G.K., Patel, A.K., Pitre, M.C., Smith, A., Sołtysiak, A., Stein, G., Weber, J.A., Weiss, H., Bogaard, A., 2017. Isotope evidence for agricultural extensification reveals how the world’s first cities were fed. Nature Plants 3, 17076. https://doi.org/10.1038/nplants.2017.87
TSA37	Tell Sabi Abyad	Hulled barley	25	Op.III	J4	33	B5A	1	Pre-Halaf	6075-6040	280-380	42.1908	4.54032	9.83019	9.52019	0.283128	10.8412	Plicht, J. van der, Akkermans, P.M.M.G., Nieuwenhuyse, O., Kaneda, A., Russell, A., 2011. Tell Sabi Abyad, Syria: Radiocarbon Chronology, Cultural Change, and the 8.2 ka Event. Radiocarbon 53, 229–243. https://doi.org/10.1017/S0033822200056514	Akkermans, P.M.M.G. (Ed.), 1996. Tell Sabi Abyad – The Late Neolithic Settlement: Report on the Excavations of the University of Amsterdam (1998) and the National Museum of Antiquities Leiden (1991–1993) in Syria. Nederlands Instituut voor het Nabije Oosten, Leiden.	Styring, A.K., Charles, M., Fantone, F., Hald, M.M., McMahon, A., Meadow, R.H., Nicholls, G.K., Patel, A.K., Pitre, M.C., Smith, A., Sołtysiak, A., Stein, G., Weber, J.A., Weiss, H., Bogaard, A., 2017. Isotope evidence for agricultural extensification reveals how the world’s first cities were fed. Nature Plants 3, 17076. https://doi.org/10.1038/nplants.2017.88
TSA38	Tell Sabi Abyad	Naked wheat	25	Op.III	J4	33	B5A	1	Pre-Halaf	6075-6040	280-380	41.3829	5.66758	10.3766	10.0666	0.282358	8.51863	Plicht, J. van der, Akkermans, P.M.M.G., Nieuwenhuyse, O., Kaneda, A., Russell, A., 2011. Tell Sabi Abyad, Syria: Radiocarbon Chronology, Cultural Change, and the 8.2 ka Event. Radiocarbon 53, 229–243. https://doi.org/10.1017/S0033822200056514	Akkermans, P.M.M.G. (Ed.), 1996. Tell Sabi Abyad – The Late Neolithic Settlement: Report on the Excavations of the University of Amsterdam (1998) and the National Museum of Antiquities Leiden (1991–1993) in Syria. Nederlands Instituut voor het Nabije Oosten, Leiden.	Styring, A.K., Charles, M., Fantone, F., Hald, M.M., McMahon, A., Meadow, R.H., Nicholls, G.K., Patel, A.K., Pitre, M.C., Smith, A., Sołtysiak, A., Stein, G., Weber, J.A., Weiss, H., Bogaard, A., 2017. Isotope evidence for agricultural extensification reveals how the world’s first cities were fed. Nature Plants 3, 17076. https://doi.org/10.1038/nplants.2017.89
TSA39	Tell Sabi Abyad	Hulled 2-row barley	25	Op.III	I5	2	B8A/B/C	1	Pre-Halaf	6180-6105	280-380	52.9087	3.33862	7.87404	7.56404	0.28929	18.4887	Plicht, J. van der, Akkermans, P.M.M.G., Nieuwenhuyse, O., Kaneda, A., Russell, A., 2011. Tell Sabi Abyad, Syria: Radiocarbon Chronology, Cultural Change, and the 8.2 ka Event. Radiocarbon 53, 229–243. https://doi.org/10.1017/S0033822200056514	Akkermans, P.M.M.G. (Ed.), 1996. Tell Sabi Abyad – The Late Neolithic Settlement: Report on the Excavations of the University of Amsterdam (1998) and the National Museum of Antiquities Leiden (1991–1993) in Syria. Nederlands Instituut voor het Nabije Oosten, Leiden.	Styring, A.K., Charles, M., Fantone, F., Hald, M.M., McMahon, A., Meadow, R.H., Nicholls, G.K., Patel, A.K., Pitre, M.C., Smith, A., Sołtysiak, A., Stein, G., Weber, J.A., Weiss, H., Bogaard, A., 2017. Isotope evidence for agricultural extensification reveals how the world’s first cities were fed. Nature Plants 3, 17076. https://doi.org/10.1038/nplants.2017.90
TSA40	Tell Sabi Abyad	Hulled barley	25	Op.I	P13	13	6	1	Transitional period	6000-5950	320-340	43.7232	3.47873	7.18112	6.87112	0.292705	14.6635	Akkermans, P.M.M.G., Cappers, R., Cavallo, C., Nieuwenhuyse, O., Nilhamn, B., Otte, I.N., 2006. Investigating the Early Pottery Neolithic of Northern Syria: New Evidence from Tell Sabi Abyad. American Journal of Archaeology 110, 123–156.	Akkermans, P.M.M.G. (Ed.), 1996. Tell Sabi Abyad – The Late Neolithic Settlement: Report on the Excavations of the University of Amsterdam (1998) and the National Museum of Antiquities Leiden (1991–1993) in Syria. Nederlands Instituut voor het Nabije Oosten, Leiden.	Styring, A.K., Charles, M., Fantone, F., Hald, M.M., McMahon, A., Meadow, R.H., Nicholls, G.K., Patel, A.K., Pitre, M.C., Smith, A., Sołtysiak, A., Stein, G., Weber, J.A., Weiss, H., Bogaard, A., 2017. Isotope evidence for agricultural extensification reveals how the world’s first cities were fed. Nature Plants 3, 17076. https://doi.org/10.1038/nplants.2017.91
TSA41	Tell Sabi Abyad	Emmer	25	Op.I	Q13	7	6	1	Transitional period	6000-5950	320-340	49.8662	2.88773	6.53468	6.22468	0.296443	20.1463	Akkermans, P.M.M.G., Cappers, R., Cavallo, C., Nieuwenhuyse, O., Nilhamn, B., Otte, I.N., 2006. Investigating the Early Pottery Neolithic of Northern Syria: New Evidence from Tell Sabi Abyad. American Journal of Archaeology 110, 123–156.	Akkermans, P.M.M.G. (Ed.), 1996. Tell Sabi Abyad – The Late Neolithic Settlement: Report on the Excavations of the University of Amsterdam (1998) and the National Museum of Antiquities Leiden (1991–1993) in Syria. Nederlands Instituut voor het Nabije Oosten, Leiden.	Styring, A.K., Charles, M., Fantone, F., Hald, M.M., McMahon, A., Meadow, R.H., Nicholls, G.K., Patel, A.K., Pitre, M.C., Smith, A., Sołtysiak, A., Stein, G., Weber, J.A., Weiss, H., Bogaard, A., 2017. Isotope evidence for agricultural extensification reveals how the world’s first cities were fed. Nature Plants 3, 17076. https://doi.org/10.1038/nplants.2017.92
TSA42	Tell Sabi Abyad	Hulled 2-row barley	25	Op.I	Q13	7	6	1	Transitional period	6000-5950	320-340	52.5443	2.8503	7.02945	6.71945	0.293534	21.5071	Akkermans, P.M.M.G., Cappers, R., Cavallo, C., Nieuwenhuyse, O., Nilhamn, B., Otte, I.N., 2006. Investigating the Early Pottery Neolithic of Northern Syria: New Evidence from Tell Sabi Abyad. American Journal of Archaeology 110, 123–156.	Akkermans, P.M.M.G. (Ed.), 1996. Tell Sabi Abyad – The Late Neolithic Settlement: Report on the Excavations of the University of Amsterdam (1998) and the National Museum of Antiquities Leiden (1991–1993) in Syria. Nederlands Instituut voor het Nabije Oosten, Leiden.	Styring, A.K., Charles, M., Fantone, F., Hald, M.M., McMahon, A., Meadow, R.H., Nicholls, G.K., Patel, A.K., Pitre, M.C., Smith, A., Sołtysiak, A., Stein, G., Weber, J.A., Weiss, H., Bogaard, A., 2017. Isotope evidence for agricultural extensification reveals how the world’s first cities were fed. Nature Plants 3, 17076. https://doi.org/10.1038/nplants.2017.93
TSA44	Tell Sabi Abyad	Einkorn	25	Op.I	Q13	na	6	1	Transitional period	6000-5950	320-340	51.319	4.25696	6.55261	6.24261	0.296332	14.0645	Akkermans, P.M.M.G., Cappers, R., Cavallo, C., Nieuwenhuyse, O., Nilhamn, B., Otte, I.N., 2006. Investigating the Early Pottery Neolithic of Northern Syria: New Evidence from Tell Sabi Abyad. American Journal of Archaeology 110, 123–156.	Akkermans, P.M.M.G. (Ed.), 1996. Tell Sabi Abyad – The Late Neolithic Settlement: Report on the Excavations of the University of Amsterdam (1998) and the National Museum of Antiquities Leiden (1991–1993) in Syria. Nederlands Instituut voor het Nabije Oosten, Leiden.	Styring, A.K., Charles, M., Fantone, F., Hald, M.M., McMahon, A., Meadow, R.H., Nicholls, G.K., Patel, A.K., Pitre, M.C., Smith, A., Sołtysiak, A., Stein, G., Weber, J.A., Weiss, H., Bogaard, A., 2017. Isotope evidence for agricultural extensification reveals how the world’s first cities were fed. Nature Plants 3, 17076. https://doi.org/10.1038/nplants.2017.94
TSA45	Tell Sabi Abyad	Hulled 2-row barley	11	Op.I	Q15	na	6	1	Transitional period	6000-5950	320-340	44.7187	5.55251	9.22255	8.91255	0.284478	9.39608	Akkermans, P.M.M.G., Cappers, R., Cavallo, C., Nieuwenhuyse, O., Nilhamn, B., Otte, I.N., 2006. Investigating the Early Pottery Neolithic of Northern Syria: New Evidence from Tell Sabi Abyad. American Journal of Archaeology 110, 123–156.	Akkermans, P.M.M.G. (Ed.), 1996. Tell Sabi Abyad – The Late Neolithic Settlement: Report on the Excavations of the University of Amsterdam (1998) and the National Museum of Antiquities Leiden (1991–1993) in Syria. Nederlands Instituut voor het Nabije Oosten, Leiden.	Styring, A.K., Charles, M., Fantone, F., Hald, M.M., McMahon, A., Meadow, R.H., Nicholls, G.K., Patel, A.K., Pitre, M.C., Smith, A., Sołtysiak, A., Stein, G., Weber, J.A., Weiss, H., Bogaard, A., 2017. Isotope evidence for agricultural extensification reveals how the world’s first cities were fed. Nature Plants 3, 17076. https://doi.org/10.1038/nplants.2017.95
TSA46	Tell Sabi Abyad	Hulled 2-row barley	23	Op.I	Q13	4	6	1	Transitional period	6000-5950	320-340	48.34	3.12078	9.02111	8.71111	0.285039	18.0713	Akkermans, P.M.M.G., Cappers, R., Cavallo, C., Nieuwenhuyse, O., Nilhamn, B., Otte, I.N., 2006. Investigating the Early Pottery Neolithic of Northern Syria: New Evidence from Tell Sabi Abyad. American Journal of Archaeology 110, 123–156.	Akkermans, P.M.M.G. (Ed.), 1996. Tell Sabi Abyad – The Late Neolithic Settlement: Report on the Excavations of the University of Amsterdam (1998) and the National Museum of Antiquities Leiden (1991–1993) in Syria. Nederlands Instituut voor het Nabije Oosten, Leiden.	Styring, A.K., Charles, M., Fantone, F., Hald, M.M., McMahon, A., Meadow, R.H., Nicholls, G.K., Patel, A.K., Pitre, M.C., Smith, A., Sołtysiak, A., Stein, G., Weber, J.A., Weiss, H., Bogaard, A., 2017. Isotope evidence for agricultural extensification reveals how the world’s first cities were fed. Nature Plants 3, 17076. https://doi.org/10.1038/nplants.2017.96
TSA47	Tell Sabi Abyad	Einkorn	25	Op.I	Q13	4	6	1	Transitional period	6000-5950	320-340	44.137	3.28768	7.18287	6.87287	0.292695	15.6625	Akkermans, P.M.M.G., Cappers, R., Cavallo, C., Nieuwenhuyse, O., Nilhamn, B., Otte, I.N., 2006. Investigating the Early Pottery Neolithic of Northern Syria: New Evidence from Tell Sabi Abyad. American Journal of Archaeology 110, 123–156.	Akkermans, P.M.M.G. (Ed.), 1996. Tell Sabi Abyad – The Late Neolithic Settlement: Report on the Excavations of the University of Amsterdam (1998) and the National Museum of Antiquities Leiden (1991–1993) in Syria. Nederlands Instituut voor het Nabije Oosten, Leiden.	Styring, A.K., Charles, M., Fantone, F., Hald, M.M., McMahon, A., Meadow, R.H., Nicholls, G.K., Patel, A.K., Pitre, M.C., Smith, A., Sołtysiak, A., Stein, G., Weber, J.A., Weiss, H., Bogaard, A., 2017. Isotope evidence for agricultural extensification reveals how the world’s first cities were fed. Nature Plants 3, 17076. https://doi.org/10.1038/nplants.2017.97
TSA48	Tell Sabi Abyad	Emmer	25	Op.I	P13		2	1	Early Halaf	5950-5850	320-340	46.2536	2.90371	7.5247	7.2147	0.290933	18.584	Akkermans, P.M.M.G., Cappers, R., Cavallo, C., Nieuwenhuyse, O., Nilhamn, B., Otte, I.N., 2006. Investigating the Early Pottery Neolithic of Northern Syria: New Evidence from Tell Sabi Abyad. American Journal of Archaeology 110, 123–156.	Akkermans, P.M.M.G. (Ed.), 1996. Tell Sabi Abyad – The Late Neolithic Settlement: Report on the Excavations of the University of Amsterdam (1998) and the National Museum of Antiquities Leiden (1991–1993) in Syria. Nederlands Instituut voor het Nabije Oosten, Leiden.	Styring, A.K., Charles, M., Fantone, F., Hald, M.M., McMahon, A., Meadow, R.H., Nicholls, G.K., Patel, A.K., Pitre, M.C., Smith, A., Sołtysiak, A., Stein, G., Weber, J.A., Weiss, H., Bogaard, A., 2017. Isotope evidence for agricultural extensification reveals how the world’s first cities were fed. Nature Plants 3, 17076. https://doi.org/10.1038/nplants.2017.98
TSA60	Tell Sabi Abyad	Emmer	25	Op.I	P13	13	6	1	Transitional period	6000-5950	320-340	44.7359	3.20557	5.99707	5.68707	0.299943	16.2816	Akkermans, P.M.M.G., Cappers, R., Cavallo, C., Nieuwenhuyse, O., Nilhamn, B., Otte, I.N., 2006. Investigating the Early Pottery Neolithic of Northern Syria: New Evidence from Tell Sabi Abyad. American Journal of Archaeology 110, 123–156.	Akkermans, P.M.M.G. (Ed.), 1996. Tell Sabi Abyad – The Late Neolithic Settlement: Report on the Excavations of the University of Amsterdam (1998) and the National Museum of Antiquities Leiden (1991–1993) in Syria. Nederlands Instituut voor het Nabije Oosten, Leiden.	Styring, A.K., Charles, M., Fantone, F., Hald, M.M., McMahon, A., Meadow, R.H., Nicholls, G.K., Patel, A.K., Pitre, M.C., Smith, A., Sołtysiak, A., Stein, G., Weber, J.A., Weiss, H., Bogaard, A., 2017. Isotope evidence for agricultural extensification reveals how the world’s first cities were fed. Nature Plants 3, 17076. https://doi.org/10.1038/nplants.2017.99
TSA61	Tell Sabi Abyad	Emmer	25	Op.I	P14		3B	1	Early Halaf	5950-5850	320-340	50.2267	2.65106	7.50588	7.19588	0.291026	22.1036	Akkermans, P.M.M.G., Cappers, R., Cavallo, C., Nieuwenhuyse, O., Nilhamn, B., Otte, I.N., 2006. Investigating the Early Pottery Neolithic of Northern Syria: New Evidence from Tell Sabi Abyad. American Journal of Archaeology 110, 123–156.	Akkermans, P.M.M.G. (Ed.), 1996. Tell Sabi Abyad – The Late Neolithic Settlement: Report on the Excavations of the University of Amsterdam (1998) and the National Museum of Antiquities Leiden (1991–1993) in Syria. Nederlands Instituut voor het Nabije Oosten, Leiden.	Styring, A.K., Charles, M., Fantone, F., Hald, M.M., McMahon, A., Meadow, R.H., Nicholls, G.K., Patel, A.K., Pitre, M.C., Smith, A., Sołtysiak, A., Stein, G., Weber, J.A., Weiss, H., Bogaard, A., 2017. Isotope evidence for agricultural extensification reveals how the world’s first cities were fed. Nature Plants 3, 17076. https://doi.org/10.1038/nplants.2017.100
TZD01	Tell Zeidan	cf. Glume wheat	6	1	21	ZD621		12.5	Ubaid	4990-4790	142-212	46.9562	2.73587	12.3575	12.0475	0.257361	20.0237	Stein, G.J., 2009. Tell Zeidan, in: 2008-2009 Annual Report of The Oriental Institute. University of Chicago, pp. 126–137. https://oi.uchicago.edu/sites/oi.uchicago.edu/files/uploads/shared/docs/08-09_Zeidan.pdf	Stein, G.J., 2009. Tell Zeidan, in: 2008-2009 Annual Report of The Oriental Institute. University of Chicago, pp. 126–137. https://oi.uchicago.edu/sites/oi.uchicago.edu/files/uploads/shared/docs/08-09_Zeidan.pdf	Styring, A.K., Charles, M., Fantone, F., Hald, M.M., McMahon, A., Meadow, R.H., Nicholls, G.K., Patel, A.K., Pitre, M.C., Smith, A., Sołtysiak, A., Stein, G., Weber, J.A., Weiss, H., Bogaard, A., 2017. Isotope evidence for agricultural extensification reveals how the world’s first cities were fed. Nature Plants 3, 17076. https://doi.org/10.1038/nplants.2017.101
TZD03	Tell Zeidan	Hulled barley	6	3	42	ZD272		12.5	LC1	4500-4000	162-242	45.9135	3.31912	9.75537	9.44537	0.243779	16.1385	Stein, G.J., 2009. Tell Zeidan, in: 2008-2009 Annual Report of The Oriental Institute. University of Chicago, pp. 126–137. https://oi.uchicago.edu/sites/oi.uchicago.edu/files/uploads/shared/docs/08-09_Zeidan.pdf	Stein, G.J., 2009. Tell Zeidan, in: 2008-2009 Annual Report of The Oriental Institute. University of Chicago, pp. 126–137. https://oi.uchicago.edu/sites/oi.uchicago.edu/files/uploads/shared/docs/08-09_Zeidan.pdf	Styring, A.K., Charles, M., Fantone, F., Hald, M.M., McMahon, A., Meadow, R.H., Nicholls, G.K., Patel, A.K., Pitre, M.C., Smith, A., Sołtysiak, A., Stein, G., Weber, J.A., Weiss, H., Bogaard, A., 2017. Isotope evidence for agricultural extensification reveals how the world’s first cities were fed. Nature Plants 3, 17076. https://doi.org/10.1038/nplants.2017.102
TZD04	Tell Zeidan	Hulled barley	6	3	42	ZD280		12.5	LC1	4500-4000	162-242	44.308	2.7599	8.08042	7.77042	0.237781	18.7299	Stein, G.J., 2009. Tell Zeidan, in: 2008-2009 Annual Report of The Oriental Institute. University of Chicago, pp. 126–137. https://oi.uchicago.edu/sites/oi.uchicago.edu/files/uploads/shared/docs/08-09_Zeidan.pdf	Stein, G.J., 2009. Tell Zeidan, in: 2008-2009 Annual Report of The Oriental Institute. University of Chicago, pp. 126–137. https://oi.uchicago.edu/sites/oi.uchicago.edu/files/uploads/shared/docs/08-09_Zeidan.pdf	Styring, A.K., Charles, M., Fantone, F., Hald, M.M., McMahon, A., Meadow, R.H., Nicholls, G.K., Patel, A.K., Pitre, M.C., Smith, A., Sołtysiak, A., Stein, G., Weber, J.A., Weiss, H., Bogaard, A., 2017. Isotope evidence for agricultural extensification reveals how the world’s first cities were fed. Nature Plants 3, 17076. https://doi.org/10.1038/nplants.2017.103
TZD06	Tell Zeidan	Hulled barley	5	8	15	ZD2040		12.5	Ubaid	5300-4500	142-252	47.1909	3.76874	7.59898	7.28898	0.236487	14.6086	Smith, A., Graham, P.J., Stein, G.J., 2015. Ubaid plant use at Tell Zeidan, Syria. Paléorient 41, 51–69.	Stein, G.J., 2009. Tell Zeidan, in: 2008-2009 Annual Report of The Oriental Institute. University of Chicago, pp. 126–137. https://oi.uchicago.edu/sites/oi.uchicago.edu/files/uploads/shared/docs/08-09_Zeidan.pdf	Styring, A.K., Charles, M., Fantone, F., Hald, M.M., McMahon, A., Meadow, R.H., Nicholls, G.K., Patel, A.K., Pitre, M.C., Smith, A., Sołtysiak, A., Stein, G., Weber, J.A., Weiss, H., Bogaard, A., 2017. Isotope evidence for agricultural extensification reveals how the world’s first cities were fed. Nature Plants 3, 17076. https://doi.org/10.1038/nplants.2017.104
TZD07	Tell Zeidan	Hulled barley	6	8	32	ZD2934		12.5	Ubaid	5300-4500	142-252	50.7037	3.0141	7.36951	7.05951	0.235939	19.6258	Smith, A., Graham, P.J., Stein, G.J., 2015. Ubaid plant use at Tell Zeidan, Syria. Paléorient 41, 51–69.	Stein, G.J., 2009. Tell Zeidan, in: 2008-2009 Annual Report of The Oriental Institute. University of Chicago, pp. 126–137. https://oi.uchicago.edu/sites/oi.uchicago.edu/files/uploads/shared/docs/08-09_Zeidan.pdf	Styring, A.K., Charles, M., Fantone, F., Hald, M.M., McMahon, A., Meadow, R.H., Nicholls, G.K., Patel, A.K., Pitre, M.C., Smith, A., Sołtysiak, A., Stein, G., Weber, J.A., Weiss, H., Bogaard, A., 2017. Isotope evidence for agricultural extensification reveals how the world’s first cities were fed. Nature Plants 3, 17076. https://doi.org/10.1038/nplants.2017.105
TZD08	Tell Zeidan	Triticum sp	5	8	40	ZD3538		12.5	Ubaid	5300-4500	142-252	47.0765	3.32876	10.2846	9.97462	0.246138	16.4994	Smith, A., Graham, P.J., Stein, G.J., 2015. Ubaid plant use at Tell Zeidan, Syria. Paléorient 41, 51–69.	Stein, G.J., 2009. Tell Zeidan, in: 2008-2009 Annual Report of The Oriental Institute. University of Chicago, pp. 126–137. https://oi.uchicago.edu/sites/oi.uchicago.edu/files/uploads/shared/docs/08-09_Zeidan.pdf	Styring, A.K., Charles, M., Fantone, F., Hald, M.M., McMahon, A., Meadow, R.H., Nicholls, G.K., Patel, A.K., Pitre, M.C., Smith, A., Sołtysiak, A., Stein, G., Weber, J.A., Weiss, H., Bogaard, A., 2017. Isotope evidence for agricultural extensification reveals how the world’s first cities were fed. Nature Plants 3, 17076. https://doi.org/10.1038/nplants.2017.106
TZD09	Tell Zeidan	Hulled barley	6	9	46	ZD2705		12.5	Ubaid	5000-4800	142-212	46.2251	2.79624	7.2438	6.9338	0.235659	19.2863	Smith, A., Graham, P.J., Stein, G.J., 2015. Ubaid plant use at Tell Zeidan, Syria. Paléorient 41, 51–69.	Stein, G.J., 2009. Tell Zeidan, in: 2008-2009 Annual Report of The Oriental Institute. University of Chicago, pp. 126–137. https://oi.uchicago.edu/sites/oi.uchicago.edu/files/uploads/shared/docs/08-09_Zeidan.pdf	Styring, A.K., Charles, M., Fantone, F., Hald, M.M., McMahon, A., Meadow, R.H., Nicholls, G.K., Patel, A.K., Pitre, M.C., Smith, A., Sołtysiak, A., Stein, G., Weber, J.A., Weiss, H., Bogaard, A., 2017. Isotope evidence for agricultural extensification reveals how the world’s first cities were fed. Nature Plants 3, 17076. https://doi.org/10.1038/nplants.2017.107
TZD10	Tell Zeidan	Emmer	5	9	59	ZD3222		12.5	Ubaid	5000-4800	142-212	48.8521	3.2641	7.48084	7.17084	0.236199	17.4609	Smith, A., Graham, P.J., Stein, G.J., 2015. Ubaid plant use at Tell Zeidan, Syria. Paléorient 41, 51–69.	Stein, G.J., 2009. Tell Zeidan, in: 2008-2009 Annual Report of The Oriental Institute. University of Chicago, pp. 126–137. https://oi.uchicago.edu/sites/oi.uchicago.edu/files/uploads/shared/docs/08-09_Zeidan.pdf	Styring, A.K., Charles, M., Fantone, F., Hald, M.M., McMahon, A., Meadow, R.H., Nicholls, G.K., Patel, A.K., Pitre, M.C., Smith, A., Sołtysiak, A., Stein, G., Weber, J.A., Weiss, H., Bogaard, A., 2017. Isotope evidence for agricultural extensification reveals how the world’s first cities were fed. Nature Plants 3, 17076. https://doi.org/10.1038/nplants.2017.108
TZD11	Tell Zeidan	Hulled barley	4	9	81	ZD5282		12.5	Ubaid	5000-4800	142-212	52.2181	3.48507	7.85603	7.54603	0.237153	17.4806	Smith, A., Graham, P.J., Stein, G.J., 2015. Ubaid plant use at Tell Zeidan, Syria. Paléorient 41, 51–69.	Stein, G.J., 2009. Tell Zeidan, in: 2008-2009 Annual Report of The Oriental Institute. University of Chicago, pp. 126–137. https://oi.uchicago.edu/sites/oi.uchicago.edu/files/uploads/shared/docs/08-09_Zeidan.pdf	Styring, A.K., Charles, M., Fantone, F., Hald, M.M., McMahon, A., Meadow, R.H., Nicholls, G.K., Patel, A.K., Pitre, M.C., Smith, A., Sołtysiak, A., Stein, G., Weber, J.A., Weiss, H., Bogaard, A., 2017. Isotope evidence for agricultural extensification reveals how the world’s first cities were fed. Nature Plants 3, 17076. https://doi.org/10.1038/nplants.2017.109
TZD12	Tell Zeidan	Hulled barley	6	9	81	ZD5901		12.5	Ubaid	5000-4800	142-212	50.4958	3.51114	7.60154	7.29154	0.236493	16.7785	Smith, A., Graham, P.J., Stein, G.J., 2015. Ubaid plant use at Tell Zeidan, Syria. Paléorient 41, 51–69.	Stein, G.J., 2009. Tell Zeidan, in: 2008-2009 Annual Report of The Oriental Institute. University of Chicago, pp. 126–137. https://oi.uchicago.edu/sites/oi.uchicago.edu/files/uploads/shared/docs/08-09_Zeidan.pdf	Styring, A.K., Charles, M., Fantone, F., Hald, M.M., McMahon, A., Meadow, R.H., Nicholls, G.K., Patel, A.K., Pitre, M.C., Smith, A., Sołtysiak, A., Stein, G., Weber, J.A., Weiss, H., Bogaard, A., 2017. Isotope evidence for agricultural extensification reveals how the world’s first cities were fed. Nature Plants 3, 17076. https://doi.org/10.1038/nplants.2017.110
TZD13	Tell Zeidan	cf Emmer	6	10	22	ZD2293		12.5	LC1	4780-4560	162-192	46.31	3.77792	6.5066	6.1966	0.234289	14.3011	Stein, G.J., 2011. Tell Zeidan, in: 2010-2011 Annual Report of The Oriental Institute. University of Chicago, pp. 121–138. https://oi.uchicago.edu/sites/oi.uchicago.edu/files/uploads/shared/docs/ar/11-20/10-11/10_11_Tell_Zeidan.pdf	Stein, G.J., 2009. Tell Zeidan, in: 2008-2009 Annual Report of The Oriental Institute. University of Chicago, pp. 126–137. https://oi.uchicago.edu/sites/oi.uchicago.edu/files/uploads/shared/docs/08-09_Zeidan.pdf	Styring, A.K., Charles, M., Fantone, F., Hald, M.M., McMahon, A., Meadow, R.H., Nicholls, G.K., Patel, A.K., Pitre, M.C., Smith, A., Sołtysiak, A., Stein, G., Weber, J.A., Weiss, H., Bogaard, A., 2017. Isotope evidence for agricultural extensification reveals how the world’s first cities were fed. Nature Plants 3, 17076. https://doi.org/10.1038/nplants.2017.111
TZD14	Tell Zeidan	cf Emmer	6	10	27	ZD2280		12.5	LC1	4780-4560	162-192	46.5412	3.46254	7.88347	7.57347	0.237228	15.6816	Stein, G.J., 2011. Tell Zeidan, in: 2010-2011 Annual Report of The Oriental Institute. University of Chicago, pp. 121–138. https://oi.uchicago.edu/sites/oi.uchicago.edu/files/uploads/shared/docs/ar/11-20/10-11/10_11_Tell_Zeidan.pdf	Stein, G.J., 2009. Tell Zeidan, in: 2008-2009 Annual Report of The Oriental Institute. University of Chicago, pp. 126–137. https://oi.uchicago.edu/sites/oi.uchicago.edu/files/uploads/shared/docs/08-09_Zeidan.pdf	Styring, A.K., Charles, M., Fantone, F., Hald, M.M., McMahon, A., Meadow, R.H., Nicholls, G.K., Patel, A.K., Pitre, M.C., Smith, A., Sołtysiak, A., Stein, G., Weber, J.A., Weiss, H., Bogaard, A., 2017. Isotope evidence for agricultural extensification reveals how the world’s first cities were fed. Nature Plants 3, 17076. https://doi.org/10.1038/nplants.2017.112
TZD15	Tell Zeidan	cf Triticum aestivum/durum	6	10	57	ZD3187		12.5	LC1	4780-4560	162-192	42.5319	2.69444	8.78044	8.47044	0.24001	18.4159	Stein, G.J., 2011. Tell Zeidan, in: 2010-2011 Annual Report of The Oriental Institute. University of Chicago, pp. 121–138. https://oi.uchicago.edu/sites/oi.uchicago.edu/files/uploads/shared/docs/ar/11-20/10-11/10_11_Tell_Zeidan.pdf	Stein, G.J., 2009. Tell Zeidan, in: 2008-2009 Annual Report of The Oriental Institute. University of Chicago, pp. 126–137. https://oi.uchicago.edu/sites/oi.uchicago.edu/files/uploads/shared/docs/08-09_Zeidan.pdf	Styring, A.K., Charles, M., Fantone, F., Hald, M.M., McMahon, A., Meadow, R.H., Nicholls, G.K., Patel, A.K., Pitre, M.C., Smith, A., Sołtysiak, A., Stein, G., Weber, J.A., Weiss, H., Bogaard, A., 2017. Isotope evidence for agricultural extensification reveals how the world’s first cities were fed. Nature Plants 3, 17076. https://doi.org/10.1038/nplants.2017.113
TZD16	Tell Zeidan	cf Triticum aestivum/durum	6	10	63	ZD3611		12.5	LC1	4780-4560	162-192	45.3242	2.91191	7.14327	6.83327	0.249196	18.1593	Stein, G.J., 2011. Tell Zeidan, in: 2010-2011 Annual Report of The Oriental Institute. University of Chicago, pp. 121–138. https://oi.uchicago.edu/sites/oi.uchicago.edu/files/uploads/shared/docs/ar/11-20/10-11/10_11_Tell_Zeidan.pdf	Stein, G.J., 2009. Tell Zeidan, in: 2008-2009 Annual Report of The Oriental Institute. University of Chicago, pp. 126–137. https://oi.uchicago.edu/sites/oi.uchicago.edu/files/uploads/shared/docs/08-09_Zeidan.pdf	Styring, A.K., Charles, M., Fantone, F., Hald, M.M., McMahon, A., Meadow, R.H., Nicholls, G.K., Patel, A.K., Pitre, M.C., Smith, A., Sołtysiak, A., Stein, G., Weber, J.A., Weiss, H., Bogaard, A., 2017. Isotope evidence for agricultural extensification reveals how the world’s first cities were fed. Nature Plants 3, 17076. https://doi.org/10.1038/nplants.2017.114
TZD17	Tell Zeidan	Hulled barley	5	11	19	ZD2489		12.5	Ubaid	5300-4500	142-252	49.3934	2.6538	4.74045	4.43045	0.289619	21.7144	Smith, A., Graham, P.J., Stein, G.J., 2015. Ubaid plant use at Tell Zeidan, Syria. Paléorient 41, 51–69.	Stein, G.J., 2009. Tell Zeidan, in: 2008-2009 Annual Report of The Oriental Institute. University of Chicago, pp. 126–137. https://oi.uchicago.edu/sites/oi.uchicago.edu/files/uploads/shared/docs/08-09_Zeidan.pdf	Styring, A.K., Charles, M., Fantone, F., Hald, M.M., McMahon, A., Meadow, R.H., Nicholls, G.K., Patel, A.K., Pitre, M.C., Smith, A., Sołtysiak, A., Stein, G., Weber, J.A., Weiss, H., Bogaard, A., 2017. Isotope evidence for agricultural extensification reveals how the world’s first cities were fed. Nature Plants 3, 17076. https://doi.org/10.1038/nplants.2017.115
TZD18	Tell Zeidan	cf. Triticum dicoccum	5	11	28	ZD2490		12.5	Ubaid	5300-4500	142-252	49.099	2.95994	9.26473	8.95473	0.214485	19.3525	Smith, A., Graham, P.J., Stein, G.J., 2015. Ubaid plant use at Tell Zeidan, Syria. Paléorient 41, 51–69.	Stein, G.J., 2009. Tell Zeidan, in: 2008-2009 Annual Report of The Oriental Institute. University of Chicago, pp. 126–137. https://oi.uchicago.edu/sites/oi.uchicago.edu/files/uploads/shared/docs/08-09_Zeidan.pdf	Styring, A.K., Charles, M., Fantone, F., Hald, M.M., McMahon, A., Meadow, R.H., Nicholls, G.K., Patel, A.K., Pitre, M.C., Smith, A., Sołtysiak, A., Stein, G., Weber, J.A., Weiss, H., Bogaard, A., 2017. Isotope evidence for agricultural extensification reveals how the world’s first cities were fed. Nature Plants 3, 17076. https://doi.org/10.1038/nplants.2017.116
TZD19	Tell Zeidan	Hulled barley	5	11	37	ZD3292		12.5	Ubaid	5300-4500	142-252	47.903	3.10439	6.83999	6.52999	0.254243	18.0025	Smith, A., Graham, P.J., Stein, G.J., 2015. Ubaid plant use at Tell Zeidan, Syria. Paléorient 41, 51–69.	Stein, G.J., 2009. Tell Zeidan, in: 2008-2009 Annual Report of The Oriental Institute. University of Chicago, pp. 126–137. https://oi.uchicago.edu/sites/oi.uchicago.edu/files/uploads/shared/docs/08-09_Zeidan.pdf	Styring, A.K., Charles, M., Fantone, F., Hald, M.M., McMahon, A., Meadow, R.H., Nicholls, G.K., Patel, A.K., Pitre, M.C., Smith, A., Sołtysiak, A., Stein, G., Weber, J.A., Weiss, H., Bogaard, A., 2017. Isotope evidence for agricultural extensification reveals how the world’s first cities were fed. Nature Plants 3, 17076. https://doi.org/10.1038/nplants.2017.117
TZD20	Tell Zeidan	Triticum dicoccum	5	11	76	ZD6478		12.5	Ubaid	5300-4500	142-252	49.7049	2.55037	9.22614	8.91614	0.215105	22.7375	Smith, A., Graham, P.J., Stein, G.J., 2015. Ubaid plant use at Tell Zeidan, Syria. Paléorient 41, 51–69.	Stein, G.J., 2009. Tell Zeidan, in: 2008-2009 Annual Report of The Oriental Institute. University of Chicago, pp. 126–137. https://oi.uchicago.edu/sites/oi.uchicago.edu/files/uploads/shared/docs/08-09_Zeidan.pdf	Styring, A.K., Charles, M., Fantone, F., Hald, M.M., McMahon, A., Meadow, R.H., Nicholls, G.K., Patel, A.K., Pitre, M.C., Smith, A., Sołtysiak, A., Stein, G., Weber, J.A., Weiss, H., Bogaard, A., 2017. Isotope evidence for agricultural extensification reveals how the world’s first cities were fed. Nature Plants 3, 17076. https://doi.org/10.1038/nplants.2017.118
TZD21	Tell Zeidan	Hulled barley	6	11	78	ZD7403		12.5	Ubaid	5300-4500	142-252	43.6272	1.8032	8.85436	8.54436	0.221106	28.2267	Smith, A., Graham, P.J., Stein, G.J., 2015. Ubaid plant use at Tell Zeidan, Syria. Paléorient 41, 51–69.	Stein, G.J., 2009. Tell Zeidan, in: 2008-2009 Annual Report of The Oriental Institute. University of Chicago, pp. 126–137. https://oi.uchicago.edu/sites/oi.uchicago.edu/files/uploads/shared/docs/08-09_Zeidan.pdf	Styring, A.K., Charles, M., Fantone, F., Hald, M.M., McMahon, A., Meadow, R.H., Nicholls, G.K., Patel, A.K., Pitre, M.C., Smith, A., Sołtysiak, A., Stein, G., Weber, J.A., Weiss, H., Bogaard, A., 2017. Isotope evidence for agricultural extensification reveals how the world’s first cities were fed. Nature Plants 3, 17076. https://doi.org/10.1038/nplants.2017.119
TZD22	Tell Zeidan	Glume wheat	5	11	97	ZD7411		12.5	Ubaid	5300-4500	142-252	47.5992	3.40154	11.3615	11.0515	0.181622	16.3257	Smith, A., Graham, P.J., Stein, G.J., 2015. Ubaid plant use at Tell Zeidan, Syria. Paléorient 41, 51–69.	Stein, G.J., 2009. Tell Zeidan, in: 2008-2009 Annual Report of The Oriental Institute. University of Chicago, pp. 126–137. https://oi.uchicago.edu/sites/oi.uchicago.edu/files/uploads/shared/docs/08-09_Zeidan.pdf	Styring, A.K., Charles, M., Fantone, F., Hald, M.M., McMahon, A., Meadow, R.H., Nicholls, G.K., Patel, A.K., Pitre, M.C., Smith, A., Sołtysiak, A., Stein, G., Weber, J.A., Weiss, H., Bogaard, A., 2017. Isotope evidence for agricultural extensification reveals how the world’s first cities were fed. Nature Plants 3, 17076. https://doi.org/10.1038/nplants.2017.120
TZD23	Tell Zeidan	Hulled barley	6	14	6	ZD6426		12.5	Ubaid	5300-4500	142-252	45.8358	2.59365	6.99312	6.68312	0.251692	20.6177	Smith, A., Graham, P.J., Stein, G.J., 2015. Ubaid plant use at Tell Zeidan, Syria. Paléorient 41, 51–69.	Stein, G.J., 2009. Tell Zeidan, in: 2008-2009 Annual Report of The Oriental Institute. University of Chicago, pp. 126–137. https://oi.uchicago.edu/sites/oi.uchicago.edu/files/uploads/shared/docs/08-09_Zeidan.pdf	Styring, A.K., Charles, M., Fantone, F., Hald, M.M., McMahon, A., Meadow, R.H., Nicholls, G.K., Patel, A.K., Pitre, M.C., Smith, A., Sołtysiak, A., Stein, G., Weber, J.A., Weiss, H., Bogaard, A., 2017. Isotope evidence for agricultural extensification reveals how the world’s first cities were fed. Nature Plants 3, 17076. https://doi.org/10.1038/nplants.2017.121
HAM001	Hamoukar	Hulled barley straight	6	E.3028	B 5760N/5015E loc 32	06/225		15	LC3	3800-3600	446-496	45.1544	4.36246	8.30384	7.99384	0.238448	12.0758	Ur, J., 2010. Urbanism and Cultural Landscapes in Northeastern Syria: The Tell Hamoukar Survey, 1999-2001. The Oriental Institute of the University of Chicago, Chicago.	Ur, J., 2010. Urbanism and Cultural Landscapes in Northeastern Syria: The Tell Hamoukar Survey, 1999-2001. The Oriental Institute of the University of Chicago, Chicago.	Styring, A.K., Charles, M., Fantone, F., Hald, M.M., McMahon, A., Meadow, R.H., Nicholls, G.K., Patel, A.K., Pitre, M.C., Smith, A., Sołtysiak, A., Stein, G., Weber, J.A., Weiss, H., Bogaard, A., 2017. Isotope evidence for agricultural extensification reveals how the world’s first cities were fed. Nature Plants 3, 17076. https://doi.org/10.1038/nplants.2017.122
HAM002	Hamoukar	Hulled barley cf straight	12	E.3012	B 5760N/5015E loc 32	06/209		15	LC3	3800-3600	446-496	45.3517	6.20917	12.8484	12.5384	0.260453	8.52131	Ur, J., 2010. Urbanism and Cultural Landscapes in Northeastern Syria: The Tell Hamoukar Survey, 1999-2001. The Oriental Institute of the University of Chicago, Chicago.	Ur, J., 2010. Urbanism and Cultural Landscapes in Northeastern Syria: The Tell Hamoukar Survey, 1999-2001. The Oriental Institute of the University of Chicago, Chicago.	Styring, A.K., Charles, M., Fantone, F., Hald, M.M., McMahon, A., Meadow, R.H., Nicholls, G.K., Patel, A.K., Pitre, M.C., Smith, A., Sołtysiak, A., Stein, G., Weber, J.A., Weiss, H., Bogaard, A., 2017. Isotope evidence for agricultural extensification reveals how the world’s first cities were fed. Nature Plants 3, 17076. https://doi.org/10.1038/nplants.2017.123
HAM003	Hamoukar	Emmer	4	E.3013	B 5760N/5015E loc 32	06/210		15	LC3	3800-3600	446-496	51.5511	2.60296	5.75652	5.44652	0.233386	23.1056	Ur, J., 2010. Urbanism and Cultural Landscapes in Northeastern Syria: The Tell Hamoukar Survey, 1999-2001. The Oriental Institute of the University of Chicago, Chicago.	Ur, J., 2010. Urbanism and Cultural Landscapes in Northeastern Syria: The Tell Hamoukar Survey, 1999-2001. The Oriental Institute of the University of Chicago, Chicago.	Styring, A.K., Charles, M., Fantone, F., Hald, M.M., McMahon, A., Meadow, R.H., Nicholls, G.K., Patel, A.K., Pitre, M.C., Smith, A., Sołtysiak, A., Stein, G., Weber, J.A., Weiss, H., Bogaard, A., 2017. Isotope evidence for agricultural extensification reveals how the world’s first cities were fed. Nature Plants 3, 17076. https://doi.org/10.1038/nplants.2017.124
HAM004	Hamoukar	Hulled barley straight/cf straight	6	E.3013	B 5760N/5015E loc 32	06/210		15	LC3	3800-3600	446-496	49.2807	2.45395	7.11458	6.80458	0.235384	23.4292	Ur, J., 2010. Urbanism and Cultural Landscapes in Northeastern Syria: The Tell Hamoukar Survey, 1999-2001. The Oriental Institute of the University of Chicago, Chicago.	Ur, J., 2010. Urbanism and Cultural Landscapes in Northeastern Syria: The Tell Hamoukar Survey, 1999-2001. The Oriental Institute of the University of Chicago, Chicago.	Styring, A.K., Charles, M., Fantone, F., Hald, M.M., McMahon, A., Meadow, R.H., Nicholls, G.K., Patel, A.K., Pitre, M.C., Smith, A., Sołtysiak, A., Stein, G., Weber, J.A., Weiss, H., Bogaard, A., 2017. Isotope evidence for agricultural extensification reveals how the world’s first cities were fed. Nature Plants 3, 17076. https://doi.org/10.1038/nplants.2017.125
HAM005	Hamoukar	Hulled barley straight	7	E.3023	B 5760N/5015E loc 32	06/220		15	LC3	3800-3600	446-496	44.5892	5.66032	7.48676	7.17676	0.236213	9.19041	Ur, J., 2010. Urbanism and Cultural Landscapes in Northeastern Syria: The Tell Hamoukar Survey, 1999-2001. The Oriental Institute of the University of Chicago, Chicago.	Ur, J., 2010. Urbanism and Cultural Landscapes in Northeastern Syria: The Tell Hamoukar Survey, 1999-2001. The Oriental Institute of the University of Chicago, Chicago.	Styring, A.K., Charles, M., Fantone, F., Hald, M.M., McMahon, A., Meadow, R.H., Nicholls, G.K., Patel, A.K., Pitre, M.C., Smith, A., Sołtysiak, A., Stein, G., Weber, J.A., Weiss, H., Bogaard, A., 2017. Isotope evidence for agricultural extensification reveals how the world’s first cities were fed. Nature Plants 3, 17076. https://doi.org/10.1038/nplants.2017.126
HAM006	Hamoukar	Hulled barley straight	7	E.3037	B 5760N/5015E loc 32	06/234		15	LC3	3800-3600	446-496	45.957	4.98532	12.5039	12.1939	0.258267	10.7549	Ur, J., 2010. Urbanism and Cultural Landscapes in Northeastern Syria: The Tell Hamoukar Survey, 1999-2001. The Oriental Institute of the University of Chicago, Chicago.	Ur, J., 2010. Urbanism and Cultural Landscapes in Northeastern Syria: The Tell Hamoukar Survey, 1999-2001. The Oriental Institute of the University of Chicago, Chicago.	Styring, A.K., Charles, M., Fantone, F., Hald, M.M., McMahon, A., Meadow, R.H., Nicholls, G.K., Patel, A.K., Pitre, M.C., Smith, A., Sołtysiak, A., Stein, G., Weber, J.A., Weiss, H., Bogaard, A., 2017. Isotope evidence for agricultural extensification reveals how the world’s first cities were fed. Nature Plants 3, 17076. https://doi.org/10.1038/nplants.2017.127
HAM007	Hamoukar	Einkorn	5	E.3008	B 5760N/5015E loc 32	06/205		15	LC3	3800-3600	446-496	45.8383	6.66663	11.6245	11.3145	0.253045	8.02175	Ur, J., 2010. Urbanism and Cultural Landscapes in Northeastern Syria: The Tell Hamoukar Survey, 1999-2001. The Oriental Institute of the University of Chicago, Chicago.	Ur, J., 2010. Urbanism and Cultural Landscapes in Northeastern Syria: The Tell Hamoukar Survey, 1999-2001. The Oriental Institute of the University of Chicago, Chicago.	Styring, A.K., Charles, M., Fantone, F., Hald, M.M., McMahon, A., Meadow, R.H., Nicholls, G.K., Patel, A.K., Pitre, M.C., Smith, A., Sołtysiak, A., Stein, G., Weber, J.A., Weiss, H., Bogaard, A., 2017. Isotope evidence for agricultural extensification reveals how the world’s first cities were fed. Nature Plants 3, 17076. https://doi.org/10.1038/nplants.2017.128
HAM008	Hamoukar	Hulled barley straight	7	E.3008	B 5760N/5015E loc 32	06/205		15	LC3	3800-3600	446-496	43.4275	6.10395	11.255	10.945	0.25101	8.30042	Ur, J., 2010. Urbanism and Cultural Landscapes in Northeastern Syria: The Tell Hamoukar Survey, 1999-2001. The Oriental Institute of the University of Chicago, Chicago.	Ur, J., 2010. Urbanism and Cultural Landscapes in Northeastern Syria: The Tell Hamoukar Survey, 1999-2001. The Oriental Institute of the University of Chicago, Chicago.	Styring, A.K., Charles, M., Fantone, F., Hald, M.M., McMahon, A., Meadow, R.H., Nicholls, G.K., Patel, A.K., Pitre, M.C., Smith, A., Sołtysiak, A., Stein, G., Weber, J.A., Weiss, H., Bogaard, A., 2017. Isotope evidence for agricultural extensification reveals how the world’s first cities were fed. Nature Plants 3, 17076. https://doi.org/10.1038/nplants.2017.129
HAM009	Hamoukar	Einkorn	5	D.2780	B 5760N/5015E loc 32	2005		15	LC3	3800-3600	446-496	47.3124	5.42599	6.69966	6.38966	0.234602	10.1728	Ur, J., 2010. Urbanism and Cultural Landscapes in Northeastern Syria: The Tell Hamoukar Survey, 1999-2001. The Oriental Institute of the University of Chicago, Chicago.	Ur, J., 2010. Urbanism and Cultural Landscapes in Northeastern Syria: The Tell Hamoukar Survey, 1999-2001. The Oriental Institute of the University of Chicago, Chicago.	Styring, A.K., Charles, M., Fantone, F., Hald, M.M., McMahon, A., Meadow, R.H., Nicholls, G.K., Patel, A.K., Pitre, M.C., Smith, A., Sołtysiak, A., Stein, G., Weber, J.A., Weiss, H., Bogaard, A., 2017. Isotope evidence for agricultural extensification reveals how the world’s first cities were fed. Nature Plants 3, 17076. https://doi.org/10.1038/nplants.2017.130
HAM010	Hamoukar	Emmer	5	D.2780	B 5760N/5015E loc 32	2005		15	LC3	3800-3600	446-496	44.6972	4.18465	8.61164	8.30164	0.239435	12.4614	Ur, J., 2010. Urbanism and Cultural Landscapes in Northeastern Syria: The Tell Hamoukar Survey, 1999-2001. The Oriental Institute of the University of Chicago, Chicago.	Ur, J., 2010. Urbanism and Cultural Landscapes in Northeastern Syria: The Tell Hamoukar Survey, 1999-2001. The Oriental Institute of the University of Chicago, Chicago.	Styring, A.K., Charles, M., Fantone, F., Hald, M.M., McMahon, A., Meadow, R.H., Nicholls, G.K., Patel, A.K., Pitre, M.C., Smith, A., Sołtysiak, A., Stein, G., Weber, J.A., Weiss, H., Bogaard, A., 2017. Isotope evidence for agricultural extensification reveals how the world’s first cities were fed. Nature Plants 3, 17076. https://doi.org/10.1038/nplants.2017.131
HAM011	Hamoukar	Hulled barley straight	10	D.2780	B 5760N/5015E loc 32	2005		15	LC3	3800-3600	446-496	30.1749	5.06075	10.2228	9.91277	0.245851	6.95628	Ur, J., 2010. Urbanism and Cultural Landscapes in Northeastern Syria: The Tell Hamoukar Survey, 1999-2001. The Oriental Institute of the University of Chicago, Chicago.	Ur, J., 2010. Urbanism and Cultural Landscapes in Northeastern Syria: The Tell Hamoukar Survey, 1999-2001. The Oriental Institute of the University of Chicago, Chicago.	Styring, A.K., Charles, M., Fantone, F., Hald, M.M., McMahon, A., Meadow, R.H., Nicholls, G.K., Patel, A.K., Pitre, M.C., Smith, A., Sołtysiak, A., Stein, G., Weber, J.A., Weiss, H., Bogaard, A., 2017. Isotope evidence for agricultural extensification reveals how the world’s first cities were fed. Nature Plants 3, 17076. https://doi.org/10.1038/nplants.2017.132
HAM012	Hamoukar	Barley	6	E.3036	B 5760N/5015E loc 32	06/233		15	LC3	3800-3600	446-496	33.6174	2.72359	6.95458	6.64458	0.235065	14.4002	Ur, J., 2010. Urbanism and Cultural Landscapes in Northeastern Syria: The Tell Hamoukar Survey, 1999-2001. The Oriental Institute of the University of Chicago, Chicago.	Ur, J., 2010. Urbanism and Cultural Landscapes in Northeastern Syria: The Tell Hamoukar Survey, 1999-2001. The Oriental Institute of the University of Chicago, Chicago.	Styring, A.K., Charles, M., Fantone, F., Hald, M.M., McMahon, A., Meadow, R.H., Nicholls, G.K., Patel, A.K., Pitre, M.C., Smith, A., Sołtysiak, A., Stein, G., Weber, J.A., Weiss, H., Bogaard, A., 2017. Isotope evidence for agricultural extensification reveals how the world’s first cities were fed. Nature Plants 3, 17076. https://doi.org/10.1038/nplants.2017.133
HAM013	Hamoukar	Einkorn	4	D.2173	B 5760N/5015E loc 32	2005		15	LC3	3800-3600	446-496	40.0252	3.92357	5.82586	5.51586	0.233449	11.9014	Ur, J., 2010. Urbanism and Cultural Landscapes in Northeastern Syria: The Tell Hamoukar Survey, 1999-2001. The Oriental Institute of the University of Chicago, Chicago.	Ur, J., 2010. Urbanism and Cultural Landscapes in Northeastern Syria: The Tell Hamoukar Survey, 1999-2001. The Oriental Institute of the University of Chicago, Chicago.	Styring, A.K., Charles, M., Fantone, F., Hald, M.M., McMahon, A., Meadow, R.H., Nicholls, G.K., Patel, A.K., Pitre, M.C., Smith, A., Sołtysiak, A., Stein, G., Weber, J.A., Weiss, H., Bogaard, A., 2017. Isotope evidence for agricultural extensification reveals how the world’s first cities were fed. Nature Plants 3, 17076. https://doi.org/10.1038/nplants.2017.134
HAM014	Hamoukar	Hulled barley straight	10	D.2173	B 5760N/5015E loc 32	2005		15	LC3	3800-3600	446-496	40.7655	3.61479	5.48136	5.17136	0.23318	13.157	Ur, J., 2010. Urbanism and Cultural Landscapes in Northeastern Syria: The Tell Hamoukar Survey, 1999-2001. The Oriental Institute of the University of Chicago, Chicago.	Ur, J., 2010. Urbanism and Cultural Landscapes in Northeastern Syria: The Tell Hamoukar Survey, 1999-2001. The Oriental Institute of the University of Chicago, Chicago.	Styring, A.K., Charles, M., Fantone, F., Hald, M.M., McMahon, A., Meadow, R.H., Nicholls, G.K., Patel, A.K., Pitre, M.C., Smith, A., Sołtysiak, A., Stein, G., Weber, J.A., Weiss, H., Bogaard, A., 2017. Isotope evidence for agricultural extensification reveals how the world’s first cities were fed. Nature Plants 3, 17076. https://doi.org/10.1038/nplants.2017.135
HAM015	Hamoukar	Hulled barley straight	10	D.2173	B 5760N/5015E loc 32	2005		15	LC3	3800-3600	446-496	40.5215	3.45962	4.70101	4.39101	0.232964	13.6648	Ur, J., 2010. Urbanism and Cultural Landscapes in Northeastern Syria: The Tell Hamoukar Survey, 1999-2001. The Oriental Institute of the University of Chicago, Chicago.	Ur, J., 2010. Urbanism and Cultural Landscapes in Northeastern Syria: The Tell Hamoukar Survey, 1999-2001. The Oriental Institute of the University of Chicago, Chicago.	Styring, A.K., Charles, M., Fantone, F., Hald, M.M., McMahon, A., Meadow, R.H., Nicholls, G.K., Patel, A.K., Pitre, M.C., Smith, A., Sołtysiak, A., Stein, G., Weber, J.A., Weiss, H., Bogaard, A., 2017. Isotope evidence for agricultural extensification reveals how the world’s first cities were fed. Nature Plants 3, 17076. https://doi.org/10.1038/nplants.2017.136
TBR001	Tell Brak	Hulled barley cf straight	6	TW	837	97/232	19/20	55	LC2	4200-3900	363-423	47.5641	2.99938	8.12013	7.81013	0.279567	18.501	Hald, M.M., 2008. A Thousand Years of Farming: Late Chalcolithic Agricultural Practices at Tell Brak in Northern Mesopotamia, British Archaeological Reports. Archaeopress, Oxford.	Ur, J.A., Karsgaard, P., Oates, J., 2011. The spatial dimensions of early Mesopotamian urbanism: the Tell Brak suburban survey, 2003–2006. Iraq 73, 1–19.	Styring, A.K., Charles, M., Fantone, F., Hald, M.M., McMahon, A., Meadow, R.H., Nicholls, G.K., Patel, A.K., Pitre, M.C., Smith, A., Sołtysiak, A., Stein, G., Weber, J.A., Weiss, H., Bogaard, A., 2017. Isotope evidence for agricultural extensification reveals how the world’s first cities were fed. Nature Plants 3, 17076. https://doi.org/10.1038/nplants.2017.137
TBR002	Tell Brak	Emmer	22	TWB	2127	01/372	late 19	55	LC2	4200-3900	363-423	52.1917	3.37207	4.99538	4.68538	0.305577	18.0572	Hald, M.M., 2008. A Thousand Years of Farming: Late Chalcolithic Agricultural Practices at Tell Brak in Northern Mesopotamia, British Archaeological Reports. Archaeopress, Oxford.	Ur, J.A., Karsgaard, P., Oates, J., 2011. The spatial dimensions of early Mesopotamian urbanism: the Tell Brak suburban survey, 2003–2006. Iraq 73, 1–19.	Styring, A.K., Charles, M., Fantone, F., Hald, M.M., McMahon, A., Meadow, R.H., Nicholls, G.K., Patel, A.K., Pitre, M.C., Smith, A., Sołtysiak, A., Stein, G., Weber, J.A., Weiss, H., Bogaard, A., 2017. Isotope evidence for agricultural extensification reveals how the world’s first cities were fed. Nature Plants 3, 17076. https://doi.org/10.1038/nplants.2017.138
TBR003	Tell Brak	Hulled barley cf straight	25	TWB	2127	01/372	late 19	55	LC2	4200-3900	363-423	44.7883	2.70976	5.65251	5.34251	0.299605	19.2833	Hald, M.M., 2008. A Thousand Years of Farming: Late Chalcolithic Agricultural Practices at Tell Brak in Northern Mesopotamia, British Archaeological Reports. Archaeopress, Oxford.	Ur, J.A., Karsgaard, P., Oates, J., 2011. The spatial dimensions of early Mesopotamian urbanism: the Tell Brak suburban survey, 2003–2006. Iraq 73, 1–19.	Styring, A.K., Charles, M., Fantone, F., Hald, M.M., McMahon, A., Meadow, R.H., Nicholls, G.K., Patel, A.K., Pitre, M.C., Smith, A., Sołtysiak, A., Stein, G., Weber, J.A., Weiss, H., Bogaard, A., 2017. Isotope evidence for agricultural extensification reveals how the world’s first cities were fed. Nature Plants 3, 17076. https://doi.org/10.1038/nplants.2017.139
TBR005	Tell Brak	Hulled barley cf straight	10	TWB	2103	01/346	18b/19	55	LC2	4200-3900	363-423	60.8276	4.30088	7.35633	7.04633	0.285339	16.5002	Hald, M.M., 2008. A Thousand Years of Farming: Late Chalcolithic Agricultural Practices at Tell Brak in Northern Mesopotamia, British Archaeological Reports. Archaeopress, Oxford.	Ur, J.A., Karsgaard, P., Oates, J., 2011. The spatial dimensions of early Mesopotamian urbanism: the Tell Brak suburban survey, 2003–2006. Iraq 73, 1–19.	Styring, A.K., Charles, M., Fantone, F., Hald, M.M., McMahon, A., Meadow, R.H., Nicholls, G.K., Patel, A.K., Pitre, M.C., Smith, A., Sołtysiak, A., Stein, G., Weber, J.A., Weiss, H., Bogaard, A., 2017. Isotope evidence for agricultural extensification reveals how the world’s first cities were fed. Nature Plants 3, 17076. https://doi.org/10.1038/nplants.2017.140
TBR006	Tell Brak	Emmer	7	TWB	2103	01/346	18b/19	55	LC2	4200-3900	363-423	62.0747	5.10045	7.73197	7.42197	0.282449	14.1988	Hald, M.M., 2008. A Thousand Years of Farming: Late Chalcolithic Agricultural Practices at Tell Brak in Northern Mesopotamia, British Archaeological Reports. Archaeopress, Oxford.	Ur, J.A., Karsgaard, P., Oates, J., 2011. The spatial dimensions of early Mesopotamian urbanism: the Tell Brak suburban survey, 2003–2006. Iraq 73, 1–19.	Styring, A.K., Charles, M., Fantone, F., Hald, M.M., McMahon, A., Meadow, R.H., Nicholls, G.K., Patel, A.K., Pitre, M.C., Smith, A., Sołtysiak, A., Stein, G., Weber, J.A., Weiss, H., Bogaard, A., 2017. Isotope evidence for agricultural extensification reveals how the world’s first cities were fed. Nature Plants 3, 17076. https://doi.org/10.1038/nplants.2017.141
TBR008	Tell Brak	Hulled barley cf straight	8	TWB	2112	01/375	18b/19	55	LC2	4200-3900	363-423	42.1846	3.3076	6.29546	5.98546	0.294008	14.8795	Hald, M.M., 2008. A Thousand Years of Farming: Late Chalcolithic Agricultural Practices at Tell Brak in Northern Mesopotamia, British Archaeological Reports. Archaeopress, Oxford.	Ur, J.A., Karsgaard, P., Oates, J., 2011. The spatial dimensions of early Mesopotamian urbanism: the Tell Brak suburban survey, 2003–2006. Iraq 73, 1–19.	Styring, A.K., Charles, M., Fantone, F., Hald, M.M., McMahon, A., Meadow, R.H., Nicholls, G.K., Patel, A.K., Pitre, M.C., Smith, A., Sołtysiak, A., Stein, G., Weber, J.A., Weiss, H., Bogaard, A., 2017. Isotope evidence for agricultural extensification reveals how the world’s first cities were fed. Nature Plants 3, 17076. https://doi.org/10.1038/nplants.2017.142
TBR009	Tell Brak	Emmer	8	TWB	2112	01/375	18b/19	55	LC2	4200-3900	363-423	62.8698	4.06057	4.91012	4.60012	0.30637	18.0635	Hald, M.M., 2008. A Thousand Years of Farming: Late Chalcolithic Agricultural Practices at Tell Brak in Northern Mesopotamia, British Archaeological Reports. Archaeopress, Oxford.	Ur, J.A., Karsgaard, P., Oates, J., 2011. The spatial dimensions of early Mesopotamian urbanism: the Tell Brak suburban survey, 2003–2006. Iraq 73, 1–19.	Styring, A.K., Charles, M., Fantone, F., Hald, M.M., McMahon, A., Meadow, R.H., Nicholls, G.K., Patel, A.K., Pitre, M.C., Smith, A., Sołtysiak, A., Stein, G., Weber, J.A., Weiss, H., Bogaard, A., 2017. Isotope evidence for agricultural extensification reveals how the world’s first cities were fed. Nature Plants 3, 17076. https://doi.org/10.1038/nplants.2017.143
TBR011	Tell Brak	Emmer	10	TWB	2130	01/380	18b/19	55	LC2	4200-3900	363-423	61.1354	3.81571	4.29218	3.98218	0.312232	18.6924	Hald, M.M., 2008. A Thousand Years of Farming: Late Chalcolithic Agricultural Practices at Tell Brak in Northern Mesopotamia, British Archaeological Reports. Archaeopress, Oxford.	Ur, J.A., Karsgaard, P., Oates, J., 2011. The spatial dimensions of early Mesopotamian urbanism: the Tell Brak suburban survey, 2003–2006. Iraq 73, 1–19.	Styring, A.K., Charles, M., Fantone, F., Hald, M.M., McMahon, A., Meadow, R.H., Nicholls, G.K., Patel, A.K., Pitre, M.C., Smith, A., Sołtysiak, A., Stein, G., Weber, J.A., Weiss, H., Bogaard, A., 2017. Isotope evidence for agricultural extensification reveals how the world’s first cities were fed. Nature Plants 3, 17076. https://doi.org/10.1038/nplants.2017.144
TBR013	Tell Brak	Hulled barley cf straight	10	TWB	1516	00/14	18.2	130	LC3-4	3900-3600	363-413	62.4848	4.04462	6.1195	5.8095	0.295515	18.0237	Hald, M.M., 2008. A Thousand Years of Farming: Late Chalcolithic Agricultural Practices at Tell Brak in Northern Mesopotamia, British Archaeological Reports. Archaeopress, Oxford.	Ur, J.A., Karsgaard, P., Oates, J., 2011. The spatial dimensions of early Mesopotamian urbanism: the Tell Brak suburban survey, 2003–2006. Iraq 73, 1–19.	Styring, A.K., Charles, M., Fantone, F., Hald, M.M., McMahon, A., Meadow, R.H., Nicholls, G.K., Patel, A.K., Pitre, M.C., Smith, A., Sołtysiak, A., Stein, G., Weber, J.A., Weiss, H., Bogaard, A., 2017. Isotope evidence for agricultural extensification reveals how the world’s first cities were fed. Nature Plants 3, 17076. https://doi.org/10.1038/nplants.2017.145
TBR014	Tell Brak	Emmer	10	TWB	1516	00/14	18.2	130	LC3-4	3900-3600	363-413	60.1007	4.56417	5.66949	5.35949	0.299454	15.3626	Hald, M.M., 2008. A Thousand Years of Farming: Late Chalcolithic Agricultural Practices at Tell Brak in Northern Mesopotamia, British Archaeological Reports. Archaeopress, Oxford.	Ur, J.A., Karsgaard, P., Oates, J., 2011. The spatial dimensions of early Mesopotamian urbanism: the Tell Brak suburban survey, 2003–2006. Iraq 73, 1–19.	Styring, A.K., Charles, M., Fantone, F., Hald, M.M., McMahon, A., Meadow, R.H., Nicholls, G.K., Patel, A.K., Pitre, M.C., Smith, A., Sołtysiak, A., Stein, G., Weber, J.A., Weiss, H., Bogaard, A., 2017. Isotope evidence for agricultural extensification reveals how the world’s first cities were fed. Nature Plants 3, 17076. https://doi.org/10.1038/nplants.2017.146
TBR016	Tell Brak	Hulled barley cf straight	10	TWB	1523	00/62	18.2	130	LC3-4	3900-3600	363-413	63.2164	3.29307	5.13132	4.82132	0.304322	22.3963	Hald, M.M., 2008. A Thousand Years of Farming: Late Chalcolithic Agricultural Practices at Tell Brak in Northern Mesopotamia, British Archaeological Reports. Archaeopress, Oxford.	Ur, J.A., Karsgaard, P., Oates, J., 2011. The spatial dimensions of early Mesopotamian urbanism: the Tell Brak suburban survey, 2003–2006. Iraq 73, 1–19.	Styring, A.K., Charles, M., Fantone, F., Hald, M.M., McMahon, A., Meadow, R.H., Nicholls, G.K., Patel, A.K., Pitre, M.C., Smith, A., Sołtysiak, A., Stein, G., Weber, J.A., Weiss, H., Bogaard, A., 2017. Isotope evidence for agricultural extensification reveals how the world’s first cities were fed. Nature Plants 3, 17076. https://doi.org/10.1038/nplants.2017.147
TBR017	Tell Brak	Emmer	10	TWB	1523	00/62	18.2	130	LC3-4	3900-3600	363-413	63.2909	4.79556	5.68485	5.37485	0.299318	15.3975	Hald, M.M., 2008. A Thousand Years of Farming: Late Chalcolithic Agricultural Practices at Tell Brak in Northern Mesopotamia, British Archaeological Reports. Archaeopress, Oxford.	Ur, J.A., Karsgaard, P., Oates, J., 2011. The spatial dimensions of early Mesopotamian urbanism: the Tell Brak suburban survey, 2003–2006. Iraq 73, 1–19.	Styring, A.K., Charles, M., Fantone, F., Hald, M.M., McMahon, A., Meadow, R.H., Nicholls, G.K., Patel, A.K., Pitre, M.C., Smith, A., Sołtysiak, A., Stein, G., Weber, J.A., Weiss, H., Bogaard, A., 2017. Isotope evidence for agricultural extensification reveals how the world’s first cities were fed. Nature Plants 3, 17076. https://doi.org/10.1038/nplants.2017.148
TBR018	Tell Brak	Hulled barley cf straight	10	TWB	1524	00/26	18.1	130	LC3-4	3900-3600	363-413	61.6193	3.11827	4.99708	4.68708	0.305561	23.0541	Hald, M.M., 2008. A Thousand Years of Farming: Late Chalcolithic Agricultural Practices at Tell Brak in Northern Mesopotamia, British Archaeological Reports. Archaeopress, Oxford.	Ur, J.A., Karsgaard, P., Oates, J., 2011. The spatial dimensions of early Mesopotamian urbanism: the Tell Brak suburban survey, 2003–2006. Iraq 73, 1–19.	Styring, A.K., Charles, M., Fantone, F., Hald, M.M., McMahon, A., Meadow, R.H., Nicholls, G.K., Patel, A.K., Pitre, M.C., Smith, A., Sołtysiak, A., Stein, G., Weber, J.A., Weiss, H., Bogaard, A., 2017. Isotope evidence for agricultural extensification reveals how the world’s first cities were fed. Nature Plants 3, 17076. https://doi.org/10.1038/nplants.2017.149
TBR019	Tell Brak	Emmer	10	TWB	1524	00/26	18.1	130	LC3-4	3900-3600	363-413	60.6022	3.75362	5.00316	4.69316	0.305505	18.8358	Hald, M.M., 2008. A Thousand Years of Farming: Late Chalcolithic Agricultural Practices at Tell Brak in Northern Mesopotamia, British Archaeological Reports. Archaeopress, Oxford.	Ur, J.A., Karsgaard, P., Oates, J., 2011. The spatial dimensions of early Mesopotamian urbanism: the Tell Brak suburban survey, 2003–2006. Iraq 73, 1–19.	Styring, A.K., Charles, M., Fantone, F., Hald, M.M., McMahon, A., Meadow, R.H., Nicholls, G.K., Patel, A.K., Pitre, M.C., Smith, A., Sołtysiak, A., Stein, G., Weber, J.A., Weiss, H., Bogaard, A., 2017. Isotope evidence for agricultural extensification reveals how the world’s first cities were fed. Nature Plants 3, 17076. https://doi.org/10.1038/nplants.2017.150
TBR020	Tell Brak	Hulled barley cf straight??	20	TWB	1514	00/100	18	130	LC3-4	3900-3600	363-413	61.0317	3.04967	5.86772	5.55772	0.297704	23.348	Hald, M.M., 2008. A Thousand Years of Farming: Late Chalcolithic Agricultural Practices at Tell Brak in Northern Mesopotamia, British Archaeological Reports. Archaeopress, Oxford.	Ur, J.A., Karsgaard, P., Oates, J., 2011. The spatial dimensions of early Mesopotamian urbanism: the Tell Brak suburban survey, 2003–2006. Iraq 73, 1–19.	Styring, A.K., Charles, M., Fantone, F., Hald, M.M., McMahon, A., Meadow, R.H., Nicholls, G.K., Patel, A.K., Pitre, M.C., Smith, A., Sołtysiak, A., Stein, G., Weber, J.A., Weiss, H., Bogaard, A., 2017. Isotope evidence for agricultural extensification reveals how the world’s first cities were fed. Nature Plants 3, 17076. https://doi.org/10.1038/nplants.2017.151
TBR023	Tell Brak	Hulled barley cf straight	10	TWB	1513	00/20	18	130	LC3-4	3900-3600	363-413	62.5404	3.74803	4.67636	4.36636	0.308563	19.4673	Hald, M.M., 2008. A Thousand Years of Farming: Late Chalcolithic Agricultural Practices at Tell Brak in Northern Mesopotamia, British Archaeological Reports. Archaeopress, Oxford.	Ur, J.A., Karsgaard, P., Oates, J., 2011. The spatial dimensions of early Mesopotamian urbanism: the Tell Brak suburban survey, 2003–2006. Iraq 73, 1–19.	Styring, A.K., Charles, M., Fantone, F., Hald, M.M., McMahon, A., Meadow, R.H., Nicholls, G.K., Patel, A.K., Pitre, M.C., Smith, A., Sołtysiak, A., Stein, G., Weber, J.A., Weiss, H., Bogaard, A., 2017. Isotope evidence for agricultural extensification reveals how the world’s first cities were fed. Nature Plants 3, 17076. https://doi.org/10.1038/nplants.2017.152
TBR024	Tell Brak	Emmer	10	TWB	1513	00/20	18	130	LC3-4	3900-3600	363-413	61.0491	4.01274	4.6681	4.3581	0.308641	17.7494	Hald, M.M., 2008. A Thousand Years of Farming: Late Chalcolithic Agricultural Practices at Tell Brak in Northern Mesopotamia, British Archaeological Reports. Archaeopress, Oxford.	Ur, J.A., Karsgaard, P., Oates, J., 2011. The spatial dimensions of early Mesopotamian urbanism: the Tell Brak suburban survey, 2003–2006. Iraq 73, 1–19.	Styring, A.K., Charles, M., Fantone, F., Hald, M.M., McMahon, A., Meadow, R.H., Nicholls, G.K., Patel, A.K., Pitre, M.C., Smith, A., Sołtysiak, A., Stein, G., Weber, J.A., Weiss, H., Bogaard, A., 2017. Isotope evidence for agricultural extensification reveals how the world’s first cities were fed. Nature Plants 3, 17076. https://doi.org/10.1038/nplants.2017.153
TBR026	Tell Brak	Hulled barley cf straight	10	TWB	1513	00/60	18	130	LC3-4	3900-3600	363-413	61.105	3.18022	6.05609	5.74609	0.296062	22.4164	Hald, M.M., 2008. A Thousand Years of Farming: Late Chalcolithic Agricultural Practices at Tell Brak in Northern Mesopotamia, British Archaeological Reports. Archaeopress, Oxford.	Ur, J.A., Karsgaard, P., Oates, J., 2011. The spatial dimensions of early Mesopotamian urbanism: the Tell Brak suburban survey, 2003–2006. Iraq 73, 1–19.	Styring, A.K., Charles, M., Fantone, F., Hald, M.M., McMahon, A., Meadow, R.H., Nicholls, G.K., Patel, A.K., Pitre, M.C., Smith, A., Sołtysiak, A., Stein, G., Weber, J.A., Weiss, H., Bogaard, A., 2017. Isotope evidence for agricultural extensification reveals how the world’s first cities were fed. Nature Plants 3, 17076. https://doi.org/10.1038/nplants.2017.154
TBR027	Tell Brak	Emmer	7	TWB	1513	00/60	18	130	LC3-4	3900-3600	363-413	61.1167	4.83584	4.62003	4.31003	0.309096	14.7447	Hald, M.M., 2008. A Thousand Years of Farming: Late Chalcolithic Agricultural Practices at Tell Brak in Northern Mesopotamia, British Archaeological Reports. Archaeopress, Oxford.	Ur, J.A., Karsgaard, P., Oates, J., 2011. The spatial dimensions of early Mesopotamian urbanism: the Tell Brak suburban survey, 2003–2006. Iraq 73, 1–19.	Styring, A.K., Charles, M., Fantone, F., Hald, M.M., McMahon, A., Meadow, R.H., Nicholls, G.K., Patel, A.K., Pitre, M.C., Smith, A., Sołtysiak, A., Stein, G., Weber, J.A., Weiss, H., Bogaard, A., 2017. Isotope evidence for agricultural extensification reveals how the world’s first cities were fed. Nature Plants 3, 17076. https://doi.org/10.1038/nplants.2017.155
TBR028	Tell Brak	Hulled barley cf straight	25	TWB	1507	00/88	18	130	LC3-4	3900-3600	363-413	50.4403	2.94001	4.76578	4.45578	0.307721	20.0159	Hald, M.M., 2008. A Thousand Years of Farming: Late Chalcolithic Agricultural Practices at Tell Brak in Northern Mesopotamia, British Archaeological Reports. Archaeopress, Oxford.	Ur, J.A., Karsgaard, P., Oates, J., 2011. The spatial dimensions of early Mesopotamian urbanism: the Tell Brak suburban survey, 2003–2006. Iraq 73, 1–19.	Styring, A.K., Charles, M., Fantone, F., Hald, M.M., McMahon, A., Meadow, R.H., Nicholls, G.K., Patel, A.K., Pitre, M.C., Smith, A., Sołtysiak, A., Stein, G., Weber, J.A., Weiss, H., Bogaard, A., 2017. Isotope evidence for agricultural extensification reveals how the world’s first cities were fed. Nature Plants 3, 17076. https://doi.org/10.1038/nplants.2017.156
TBR029	Tell Brak	Emmer	25	TWB	1507	00/88	18	130	LC3-4	3900-3600	363-413	49.847	3.13739	5.41148	5.10148	0.301767	18.536	Hald, M.M., 2008. A Thousand Years of Farming: Late Chalcolithic Agricultural Practices at Tell Brak in Northern Mesopotamia, British Archaeological Reports. Archaeopress, Oxford.	Ur, J.A., Karsgaard, P., Oates, J., 2011. The spatial dimensions of early Mesopotamian urbanism: the Tell Brak suburban survey, 2003–2006. Iraq 73, 1–19.	Styring, A.K., Charles, M., Fantone, F., Hald, M.M., McMahon, A., Meadow, R.H., Nicholls, G.K., Patel, A.K., Pitre, M.C., Smith, A., Sołtysiak, A., Stein, G., Weber, J.A., Weiss, H., Bogaard, A., 2017. Isotope evidence for agricultural extensification reveals how the world’s first cities were fed. Nature Plants 3, 17076. https://doi.org/10.1038/nplants.2017.157
TBR030	Tell Brak	Hulled barley straight	10	TWB	1603	01/364	18	130	LC3-4	3900-3600	363-413	64.5196	3.92083	4.67193	4.36193	0.0966603	19.1982	Hald, M.M., 2008. A Thousand Years of Farming: Late Chalcolithic Agricultural Practices at Tell Brak in Northern Mesopotamia, British Archaeological Reports. Archaeopress, Oxford.	Ur, J.A., Karsgaard, P., Oates, J., 2011. The spatial dimensions of early Mesopotamian urbanism: the Tell Brak suburban survey, 2003–2006. Iraq 73, 1–19.	Styring, A.K., Charles, M., Fantone, F., Hald, M.M., McMahon, A., Meadow, R.H., Nicholls, G.K., Patel, A.K., Pitre, M.C., Smith, A., Sołtysiak, A., Stein, G., Weber, J.A., Weiss, H., Bogaard, A., 2017. Isotope evidence for agricultural extensification reveals how the world’s first cities were fed. Nature Plants 3, 17076. https://doi.org/10.1038/nplants.2017.158
TBR031	Tell Brak	Emmer	9	TWB	1603	01/364	18	130	LC3-4	3900-3600	363-413	64.1626	4.39554	4.87744	4.56744	0.0965447	17.0301	Hald, M.M., 2008. A Thousand Years of Farming: Late Chalcolithic Agricultural Practices at Tell Brak in Northern Mesopotamia, British Archaeological Reports. Archaeopress, Oxford.	Ur, J.A., Karsgaard, P., Oates, J., 2011. The spatial dimensions of early Mesopotamian urbanism: the Tell Brak suburban survey, 2003–2006. Iraq 73, 1–19.	Styring, A.K., Charles, M., Fantone, F., Hald, M.M., McMahon, A., Meadow, R.H., Nicholls, G.K., Patel, A.K., Pitre, M.C., Smith, A., Sołtysiak, A., Stein, G., Weber, J.A., Weiss, H., Bogaard, A., 2017. Isotope evidence for agricultural extensification reveals how the world’s first cities were fed. Nature Plants 3, 17076. https://doi.org/10.1038/nplants.2017.159
TBR033	Tell Brak	Emmer	10	TWB	1603	01/364	18	130	LC3-4	3900-3600	363-413	62.2497	4.45191	5.6095	5.2995	0.0962515	16.3131	Hald, M.M., 2008. A Thousand Years of Farming: Late Chalcolithic Agricultural Practices at Tell Brak in Northern Mesopotamia, British Archaeological Reports. Archaeopress, Oxford.	Ur, J.A., Karsgaard, P., Oates, J., 2011. The spatial dimensions of early Mesopotamian urbanism: the Tell Brak suburban survey, 2003–2006. Iraq 73, 1–19.	Styring, A.K., Charles, M., Fantone, F., Hald, M.M., McMahon, A., Meadow, R.H., Nicholls, G.K., Patel, A.K., Pitre, M.C., Smith, A., Sołtysiak, A., Stein, G., Weber, J.A., Weiss, H., Bogaard, A., 2017. Isotope evidence for agricultural extensification reveals how the world’s first cities were fed. Nature Plants 3, 17076. https://doi.org/10.1038/nplants.2017.160
TBR034	Tell Brak	Hulled barley cf straight	10	TW	2354	02/118	17	130	LC3-4	3900-3600	363-413	59.7196	3.51268	5.59633	5.28633	0.0962552	19.8347	Hald, M.M., 2008. A Thousand Years of Farming: Late Chalcolithic Agricultural Practices at Tell Brak in Northern Mesopotamia, British Archaeological Reports. Archaeopress, Oxford.	Ur, J.A., Karsgaard, P., Oates, J., 2011. The spatial dimensions of early Mesopotamian urbanism: the Tell Brak suburban survey, 2003–2006. Iraq 73, 1–19.	Styring, A.K., Charles, M., Fantone, F., Hald, M.M., McMahon, A., Meadow, R.H., Nicholls, G.K., Patel, A.K., Pitre, M.C., Smith, A., Sołtysiak, A., Stein, G., Weber, J.A., Weiss, H., Bogaard, A., 2017. Isotope evidence for agricultural extensification reveals how the world’s first cities were fed. Nature Plants 3, 17076. https://doi.org/10.1038/nplants.2017.161
TBR036	Tell Brak	Hulled barley straight	10	TW	2217	02/16	17	130	LC3-4	3900-3600	363-413	63.4452	4.22505	6.84716	6.53716	0.0961803	17.5191	Hald, M.M., 2008. A Thousand Years of Farming: Late Chalcolithic Agricultural Practices at Tell Brak in Northern Mesopotamia, British Archaeological Reports. Archaeopress, Oxford.	Ur, J.A., Karsgaard, P., Oates, J., 2011. The spatial dimensions of early Mesopotamian urbanism: the Tell Brak suburban survey, 2003–2006. Iraq 73, 1–19.	Styring, A.K., Charles, M., Fantone, F., Hald, M.M., McMahon, A., Meadow, R.H., Nicholls, G.K., Patel, A.K., Pitre, M.C., Smith, A., Sołtysiak, A., Stein, G., Weber, J.A., Weiss, H., Bogaard, A., 2017. Isotope evidence for agricultural extensification reveals how the world’s first cities were fed. Nature Plants 3, 17076. https://doi.org/10.1038/nplants.2017.162
TBR037	Tell Brak	Emmer	10	TW	2217	02/16	17	130	LC3-4	3900-3600	363-413	45.8953	4.10326	4.96977	4.65977	0.0964975	13.0492	Hald, M.M., 2008. A Thousand Years of Farming: Late Chalcolithic Agricultural Practices at Tell Brak in Northern Mesopotamia, British Archaeological Reports. Archaeopress, Oxford.	Ur, J.A., Karsgaard, P., Oates, J., 2011. The spatial dimensions of early Mesopotamian urbanism: the Tell Brak suburban survey, 2003–2006. Iraq 73, 1–19.	Styring, A.K., Charles, M., Fantone, F., Hald, M.M., McMahon, A., Meadow, R.H., Nicholls, G.K., Patel, A.K., Pitre, M.C., Smith, A., Sołtysiak, A., Stein, G., Weber, J.A., Weiss, H., Bogaard, A., 2017. Isotope evidence for agricultural extensification reveals how the world’s first cities were fed. Nature Plants 3, 17076. https://doi.org/10.1038/nplants.2017.163
TBR038	Tell Brak	Hulled barley cf straight	10	TW	2224	02/28	17	130	LC3-4	3900-3600	363-413	63.6388	3.27415	5.96756	5.65756	0.096176	22.6762	Hald, M.M., 2008. A Thousand Years of Farming: Late Chalcolithic Agricultural Practices at Tell Brak in Northern Mesopotamia, British Archaeological Reports. Archaeopress, Oxford.	Ur, J.A., Karsgaard, P., Oates, J., 2011. The spatial dimensions of early Mesopotamian urbanism: the Tell Brak suburban survey, 2003–2006. Iraq 73, 1–19.	Styring, A.K., Charles, M., Fantone, F., Hald, M.M., McMahon, A., Meadow, R.H., Nicholls, G.K., Patel, A.K., Pitre, M.C., Smith, A., Sołtysiak, A., Stein, G., Weber, J.A., Weiss, H., Bogaard, A., 2017. Isotope evidence for agricultural extensification reveals how the world’s first cities were fed. Nature Plants 3, 17076. https://doi.org/10.1038/nplants.2017.164
TBR039	Tell Brak	Emmer	10	TW	2224	02/28	17	130	LC3-4	3900-3600	363-413	61.4899	3.95812	5.98303	5.67303	0.0961737	18.1243	Hald, M.M., 2008. A Thousand Years of Farming: Late Chalcolithic Agricultural Practices at Tell Brak in Northern Mesopotamia, British Archaeological Reports. Archaeopress, Oxford.	Ur, J.A., Karsgaard, P., Oates, J., 2011. The spatial dimensions of early Mesopotamian urbanism: the Tell Brak suburban survey, 2003–2006. Iraq 73, 1–19.	Styring, A.K., Charles, M., Fantone, F., Hald, M.M., McMahon, A., Meadow, R.H., Nicholls, G.K., Patel, A.K., Pitre, M.C., Smith, A., Sołtysiak, A., Stein, G., Weber, J.A., Weiss, H., Bogaard, A., 2017. Isotope evidence for agricultural extensification reveals how the world’s first cities were fed. Nature Plants 3, 17076. https://doi.org/10.1038/nplants.2017.165
TBR040	Tell Brak	Hulled barley cf straight	10	TW	2211	02/3	17	130	LC3-4	3900-3600	363-413	60.2909	3.13673	4.95409	4.64409	0.0965053	22.4244	Hald, M.M., 2008. A Thousand Years of Farming: Late Chalcolithic Agricultural Practices at Tell Brak in Northern Mesopotamia, British Archaeological Reports. Archaeopress, Oxford.	Ur, J.A., Karsgaard, P., Oates, J., 2011. The spatial dimensions of early Mesopotamian urbanism: the Tell Brak suburban survey, 2003–2006. Iraq 73, 1–19.	Styring, A.K., Charles, M., Fantone, F., Hald, M.M., McMahon, A., Meadow, R.H., Nicholls, G.K., Patel, A.K., Pitre, M.C., Smith, A., Sołtysiak, A., Stein, G., Weber, J.A., Weiss, H., Bogaard, A., 2017. Isotope evidence for agricultural extensification reveals how the world’s first cities were fed. Nature Plants 3, 17076. https://doi.org/10.1038/nplants.2017.166
TBR041	Tell Brak	Emmer	5	TW	2211	02/3	17	130	LC3-4	3900-3600	363-413	61.5541	4.59182	7.68518	7.37518	0.0964353	15.6393	Hald, M.M., 2008. A Thousand Years of Farming: Late Chalcolithic Agricultural Practices at Tell Brak in Northern Mesopotamia, British Archaeological Reports. Archaeopress, Oxford.	Ur, J.A., Karsgaard, P., Oates, J., 2011. The spatial dimensions of early Mesopotamian urbanism: the Tell Brak suburban survey, 2003–2006. Iraq 73, 1–19.	Styring, A.K., Charles, M., Fantone, F., Hald, M.M., McMahon, A., Meadow, R.H., Nicholls, G.K., Patel, A.K., Pitre, M.C., Smith, A., Sołtysiak, A., Stein, G., Weber, J.A., Weiss, H., Bogaard, A., 2017. Isotope evidence for agricultural extensification reveals how the world’s first cities were fed. Nature Plants 3, 17076. https://doi.org/10.1038/nplants.2017.167
TBR043	Tell Brak	Hulled barley straight	10	TW	2222	02/40	17	130	LC3-4	3900-3600	363-413	61.3413	3.75297	5.15176	4.84176	0.0964131	19.0688	Hald, M.M., 2008. A Thousand Years of Farming: Late Chalcolithic Agricultural Practices at Tell Brak in Northern Mesopotamia, British Archaeological Reports. Archaeopress, Oxford.	Ur, J.A., Karsgaard, P., Oates, J., 2011. The spatial dimensions of early Mesopotamian urbanism: the Tell Brak suburban survey, 2003–2006. Iraq 73, 1–19.	Styring, A.K., Charles, M., Fantone, F., Hald, M.M., McMahon, A., Meadow, R.H., Nicholls, G.K., Patel, A.K., Pitre, M.C., Smith, A., Sołtysiak, A., Stein, G., Weber, J.A., Weiss, H., Bogaard, A., 2017. Isotope evidence for agricultural extensification reveals how the world’s first cities were fed. Nature Plants 3, 17076. https://doi.org/10.1038/nplants.2017.168
TBR044	Tell Brak	Emmer	7	TW	2222	02/40	17	130	LC3-4	3900-3600	363-413	50.7202	3.37292	4.84277	4.53277	0.0965632	17.5437	Hald, M.M., 2008. A Thousand Years of Farming: Late Chalcolithic Agricultural Practices at Tell Brak in Northern Mesopotamia, British Archaeological Reports. Archaeopress, Oxford.	Ur, J.A., Karsgaard, P., Oates, J., 2011. The spatial dimensions of early Mesopotamian urbanism: the Tell Brak suburban survey, 2003–2006. Iraq 73, 1–19.	Styring, A.K., Charles, M., Fantone, F., Hald, M.M., McMahon, A., Meadow, R.H., Nicholls, G.K., Patel, A.K., Pitre, M.C., Smith, A., Sołtysiak, A., Stein, G., Weber, J.A., Weiss, H., Bogaard, A., 2017. Isotope evidence for agricultural extensification reveals how the world’s first cities were fed. Nature Plants 3, 17076. https://doi.org/10.1038/nplants.2017.169
TBR045	Tell Brak	Hulled barley straight	10	TWB	1681	01/298	16-18	130	LC3-4	3900-3600	363-413	60.3273	2.86361	6.17288	5.86288	0.0961528	24.578	Hald, M.M., 2008. A Thousand Years of Farming: Late Chalcolithic Agricultural Practices at Tell Brak in Northern Mesopotamia, British Archaeological Reports. Archaeopress, Oxford.	Ur, J.A., Karsgaard, P., Oates, J., 2011. The spatial dimensions of early Mesopotamian urbanism: the Tell Brak suburban survey, 2003–2006. Iraq 73, 1–19.	Styring, A.K., Charles, M., Fantone, F., Hald, M.M., McMahon, A., Meadow, R.H., Nicholls, G.K., Patel, A.K., Pitre, M.C., Smith, A., Sołtysiak, A., Stein, G., Weber, J.A., Weiss, H., Bogaard, A., 2017. Isotope evidence for agricultural extensification reveals how the world’s first cities were fed. Nature Plants 3, 17076. https://doi.org/10.1038/nplants.2017.170
TBR046	Tell Brak	Emmer	10	TWB	1681	01/298	16-18	130	LC3-4	3900-3600	363-413	60.6258	3.60438	4.66732	4.35732	0.0966631	19.6234	Hald, M.M., 2008. A Thousand Years of Farming: Late Chalcolithic Agricultural Practices at Tell Brak in Northern Mesopotamia, British Archaeological Reports. Archaeopress, Oxford.	Ur, J.A., Karsgaard, P., Oates, J., 2011. The spatial dimensions of early Mesopotamian urbanism: the Tell Brak suburban survey, 2003–2006. Iraq 73, 1–19.	Styring, A.K., Charles, M., Fantone, F., Hald, M.M., McMahon, A., Meadow, R.H., Nicholls, G.K., Patel, A.K., Pitre, M.C., Smith, A., Sołtysiak, A., Stein, G., Weber, J.A., Weiss, H., Bogaard, A., 2017. Isotope evidence for agricultural extensification reveals how the world’s first cities were fed. Nature Plants 3, 17076. https://doi.org/10.1038/nplants.2017.171
TBR047	Tell Brak	Hulled barley straight	10	TWCD	2037	01/347	16/17	130	LC3-4	3900-3600	363-413	57.7248	3.49813	5.58911	5.27911	0.0962572	19.2519	Hald, M.M., 2008. A Thousand Years of Farming: Late Chalcolithic Agricultural Practices at Tell Brak in Northern Mesopotamia, British Archaeological Reports. Archaeopress, Oxford.	Ur, J.A., Karsgaard, P., Oates, J., 2011. The spatial dimensions of early Mesopotamian urbanism: the Tell Brak suburban survey, 2003–2006. Iraq 73, 1–19.	Styring, A.K., Charles, M., Fantone, F., Hald, M.M., McMahon, A., Meadow, R.H., Nicholls, G.K., Patel, A.K., Pitre, M.C., Smith, A., Sołtysiak, A., Stein, G., Weber, J.A., Weiss, H., Bogaard, A., 2017. Isotope evidence for agricultural extensification reveals how the world’s first cities were fed. Nature Plants 3, 17076. https://doi.org/10.1038/nplants.2017.172
TBR048	Tell Brak	Emmer	6	TWCD	2037	01/347	16/17	130	LC3-4	3900-3600	363-413	64.1765	4.27941	3.93454	3.62454	0.0971943	17.496	Hald, M.M., 2008. A Thousand Years of Farming: Late Chalcolithic Agricultural Practices at Tell Brak in Northern Mesopotamia, British Archaeological Reports. Archaeopress, Oxford.	Ur, J.A., Karsgaard, P., Oates, J., 2011. The spatial dimensions of early Mesopotamian urbanism: the Tell Brak suburban survey, 2003–2006. Iraq 73, 1–19.	Styring, A.K., Charles, M., Fantone, F., Hald, M.M., McMahon, A., Meadow, R.H., Nicholls, G.K., Patel, A.K., Pitre, M.C., Smith, A., Sołtysiak, A., Stein, G., Weber, J.A., Weiss, H., Bogaard, A., 2017. Isotope evidence for agricultural extensification reveals how the world’s first cities were fed. Nature Plants 3, 17076. https://doi.org/10.1038/nplants.2017.173
TBR050	Tell Brak	Hulled barley straight	10	TWB	1648	01/124	16	130	LC3-4	3900-3600	363-413	57.7168	4.12186	6.35953	6.04953	0.0961445	16.3364	Hald, M.M., 2008. A Thousand Years of Farming: Late Chalcolithic Agricultural Practices at Tell Brak in Northern Mesopotamia, British Archaeological Reports. Archaeopress, Oxford.	Ur, J.A., Karsgaard, P., Oates, J., 2011. The spatial dimensions of early Mesopotamian urbanism: the Tell Brak suburban survey, 2003–2006. Iraq 73, 1–19.	Styring, A.K., Charles, M., Fantone, F., Hald, M.M., McMahon, A., Meadow, R.H., Nicholls, G.K., Patel, A.K., Pitre, M.C., Smith, A., Sołtysiak, A., Stein, G., Weber, J.A., Weiss, H., Bogaard, A., 2017. Isotope evidence for agricultural extensification reveals how the world’s first cities were fed. Nature Plants 3, 17076. https://doi.org/10.1038/nplants.2017.174
TBR053	Tell Brak	Hulled barley cf straight	10	TWB	1648	01/188	16	130	LC3-4	3900-3600	363-413	49.2963	2.98899	6.16974	5.85974	0.096153	19.2414	Hald, M.M., 2008. A Thousand Years of Farming: Late Chalcolithic Agricultural Practices at Tell Brak in Northern Mesopotamia, British Archaeological Reports. Archaeopress, Oxford.	Ur, J.A., Karsgaard, P., Oates, J., 2011. The spatial dimensions of early Mesopotamian urbanism: the Tell Brak suburban survey, 2003–2006. Iraq 73, 1–19.	Styring, A.K., Charles, M., Fantone, F., Hald, M.M., McMahon, A., Meadow, R.H., Nicholls, G.K., Patel, A.K., Pitre, M.C., Smith, A., Sołtysiak, A., Stein, G., Weber, J.A., Weiss, H., Bogaard, A., 2017. Isotope evidence for agricultural extensification reveals how the world’s first cities were fed. Nature Plants 3, 17076. https://doi.org/10.1038/nplants.2017.175
TBR055	Tell Brak	Hulled barley straight	10	TWB	1679	01/280	16	130	LC3-4	3900-3600	363-413	61.051	5.20649	7.25458	6.94458	0.0962738	13.6803	Hald, M.M., 2008. A Thousand Years of Farming: Late Chalcolithic Agricultural Practices at Tell Brak in Northern Mesopotamia, British Archaeological Reports. Archaeopress, Oxford.	Ur, J.A., Karsgaard, P., Oates, J., 2011. The spatial dimensions of early Mesopotamian urbanism: the Tell Brak suburban survey, 2003–2006. Iraq 73, 1–19.	Styring, A.K., Charles, M., Fantone, F., Hald, M.M., McMahon, A., Meadow, R.H., Nicholls, G.K., Patel, A.K., Pitre, M.C., Smith, A., Sołtysiak, A., Stein, G., Weber, J.A., Weiss, H., Bogaard, A., 2017. Isotope evidence for agricultural extensification reveals how the world’s first cities were fed. Nature Plants 3, 17076. https://doi.org/10.1038/nplants.2017.176
TBR056	Tell Brak	Emmer	6	TWB	1679	01/280	16	130	LC3-4	3900-3600	363-413	57.6619	7.15645	7.93742	7.62742	0.0965598	9.40023	Hald, M.M., 2008. A Thousand Years of Farming: Late Chalcolithic Agricultural Practices at Tell Brak in Northern Mesopotamia, British Archaeological Reports. Archaeopress, Oxford.	Ur, J.A., Karsgaard, P., Oates, J., 2011. The spatial dimensions of early Mesopotamian urbanism: the Tell Brak suburban survey, 2003–2006. Iraq 73, 1–19.	Styring, A.K., Charles, M., Fantone, F., Hald, M.M., McMahon, A., Meadow, R.H., Nicholls, G.K., Patel, A.K., Pitre, M.C., Smith, A., Sołtysiak, A., Stein, G., Weber, J.A., Weiss, H., Bogaard, A., 2017. Isotope evidence for agricultural extensification reveals how the world’s first cities were fed. Nature Plants 3, 17076. https://doi.org/10.1038/nplants.2017.177
TBR058	Tell Brak	Hulled barley straight	10	TWCD	1974	01/289	16	130	LC3-4	3900-3600	363-413	59.9551	4.34877	3.87228	3.56228	0.0972478	16.0845	Hald, M.M., 2008. A Thousand Years of Farming: Late Chalcolithic Agricultural Practices at Tell Brak in Northern Mesopotamia, British Archaeological Reports. Archaeopress, Oxford.	Ur, J.A., Karsgaard, P., Oates, J., 2011. The spatial dimensions of early Mesopotamian urbanism: the Tell Brak suburban survey, 2003–2006. Iraq 73, 1–19.	Styring, A.K., Charles, M., Fantone, F., Hald, M.M., McMahon, A., Meadow, R.H., Nicholls, G.K., Patel, A.K., Pitre, M.C., Smith, A., Sołtysiak, A., Stein, G., Weber, J.A., Weiss, H., Bogaard, A., 2017. Isotope evidence for agricultural extensification reveals how the world’s first cities were fed. Nature Plants 3, 17076. https://doi.org/10.1038/nplants.2017.178
TBR059	Tell Brak	Hulled barley cf straight	10	TWCD	1987	01/307	16	130	LC3-4	3900-3600	363-413	75.4655	4.27526	6.2702	5.9602	0.096147	20.5936	Hald, M.M., 2008. A Thousand Years of Farming: Late Chalcolithic Agricultural Practices at Tell Brak in Northern Mesopotamia, British Archaeological Reports. Archaeopress, Oxford.	Ur, J.A., Karsgaard, P., Oates, J., 2011. The spatial dimensions of early Mesopotamian urbanism: the Tell Brak suburban survey, 2003–2006. Iraq 73, 1–19.	Styring, A.K., Charles, M., Fantone, F., Hald, M.M., McMahon, A., Meadow, R.H., Nicholls, G.K., Patel, A.K., Pitre, M.C., Smith, A., Sołtysiak, A., Stein, G., Weber, J.A., Weiss, H., Bogaard, A., 2017. Isotope evidence for agricultural extensification reveals how the world’s first cities were fed. Nature Plants 3, 17076. https://doi.org/10.1038/nplants.2017.179
TBR060	Tell Brak	Einkorn	5	TWCD	1987	01/307	16	130	LC3-4	3900-3600	363-413	57.8638	7.92001	8.64139	8.33139	0.0970228	8.52369	Hald, M.M., 2008. A Thousand Years of Farming: Late Chalcolithic Agricultural Practices at Tell Brak in Northern Mesopotamia, British Archaeological Reports. Archaeopress, Oxford.	Ur, J.A., Karsgaard, P., Oates, J., 2011. The spatial dimensions of early Mesopotamian urbanism: the Tell Brak suburban survey, 2003–2006. Iraq 73, 1–19.	Styring, A.K., Charles, M., Fantone, F., Hald, M.M., McMahon, A., Meadow, R.H., Nicholls, G.K., Patel, A.K., Pitre, M.C., Smith, A., Sołtysiak, A., Stein, G., Weber, J.A., Weiss, H., Bogaard, A., 2017. Isotope evidence for agricultural extensification reveals how the world’s first cities were fed. Nature Plants 3, 17076. https://doi.org/10.1038/nplants.2017.180
TBR061	Tell Brak	Hulled barley straight	10	TWCD	1992	01/308	16	130	LC3-4	3900-3600	363-413	62.2748	2.74039	3.18857	2.87857	0.0979213	26.5123	Hald, M.M., 2008. A Thousand Years of Farming: Late Chalcolithic Agricultural Practices at Tell Brak in Northern Mesopotamia, British Archaeological Reports. Archaeopress, Oxford.	Ur, J.A., Karsgaard, P., Oates, J., 2011. The spatial dimensions of early Mesopotamian urbanism: the Tell Brak suburban survey, 2003–2006. Iraq 73, 1–19.	Styring, A.K., Charles, M., Fantone, F., Hald, M.M., McMahon, A., Meadow, R.H., Nicholls, G.K., Patel, A.K., Pitre, M.C., Smith, A., Sołtysiak, A., Stein, G., Weber, J.A., Weiss, H., Bogaard, A., 2017. Isotope evidence for agricultural extensification reveals how the world’s first cities were fed. Nature Plants 3, 17076. https://doi.org/10.1038/nplants.2017.181
TBR062	Tell Brak	Hulled barley straight	10	TWCD	1987	01/309	16	130	LC3-4	3900-3600	363-413	55.0553	5.68989	3.41377	3.10377	0.0976822	11.2886	Hald, M.M., 2008. A Thousand Years of Farming: Late Chalcolithic Agricultural Practices at Tell Brak in Northern Mesopotamia, British Archaeological Reports. Archaeopress, Oxford.	Ur, J.A., Karsgaard, P., Oates, J., 2011. The spatial dimensions of early Mesopotamian urbanism: the Tell Brak suburban survey, 2003–2006. Iraq 73, 1–19.	Styring, A.K., Charles, M., Fantone, F., Hald, M.M., McMahon, A., Meadow, R.H., Nicholls, G.K., Patel, A.K., Pitre, M.C., Smith, A., Sołtysiak, A., Stein, G., Weber, J.A., Weiss, H., Bogaard, A., 2017. Isotope evidence for agricultural extensification reveals how the world’s first cities were fed. Nature Plants 3, 17076. https://doi.org/10.1038/nplants.2017.182
TBR063	Tell Brak	Hulled barley straight	10	TWCD	1987	01/310	16	130	LC3-4	3900-3600	363-413	47.3552	4.0358	2.77243	2.46243	0.0984071	13.6894	Hald, M.M., 2008. A Thousand Years of Farming: Late Chalcolithic Agricultural Practices at Tell Brak in Northern Mesopotamia, British Archaeological Reports. Archaeopress, Oxford.	Ur, J.A., Karsgaard, P., Oates, J., 2011. The spatial dimensions of early Mesopotamian urbanism: the Tell Brak suburban survey, 2003–2006. Iraq 73, 1–19.	Styring, A.K., Charles, M., Fantone, F., Hald, M.M., McMahon, A., Meadow, R.H., Nicholls, G.K., Patel, A.K., Pitre, M.C., Smith, A., Sołtysiak, A., Stein, G., Weber, J.A., Weiss, H., Bogaard, A., 2017. Isotope evidence for agricultural extensification reveals how the world’s first cities were fed. Nature Plants 3, 17076. https://doi.org/10.1038/nplants.2017.183
TBR064	Tell Brak	Hulled barley straight	10	TWCD	1987	01/311	16	130	LC3-4	3900-3600	363-413	65.282	6.37501	1.30482	0.994817	0.100564	11.947	Hald, M.M., 2008. A Thousand Years of Farming: Late Chalcolithic Agricultural Practices at Tell Brak in Northern Mesopotamia, British Archaeological Reports. Archaeopress, Oxford.	Ur, J.A., Karsgaard, P., Oates, J., 2011. The spatial dimensions of early Mesopotamian urbanism: the Tell Brak suburban survey, 2003–2006. Iraq 73, 1–19.	Styring, A.K., Charles, M., Fantone, F., Hald, M.M., McMahon, A., Meadow, R.H., Nicholls, G.K., Patel, A.K., Pitre, M.C., Smith, A., Sołtysiak, A., Stein, G., Weber, J.A., Weiss, H., Bogaard, A., 2017. Isotope evidence for agricultural extensification reveals how the world’s first cities were fed. Nature Plants 3, 17076. https://doi.org/10.1038/nplants.2017.184
TBR065	Tell Brak	Hulled barley cf straight	10	TWCD	2000	01/318	16	130	LC3-4	3900-3600	363-413	60.4736	3.39642	5.78677	5.47677	0.0962085	20.7726	Hald, M.M., 2008. A Thousand Years of Farming: Late Chalcolithic Agricultural Practices at Tell Brak in Northern Mesopotamia, British Archaeological Reports. Archaeopress, Oxford.	Ur, J.A., Karsgaard, P., Oates, J., 2011. The spatial dimensions of early Mesopotamian urbanism: the Tell Brak suburban survey, 2003–2006. Iraq 73, 1–19.	Styring, A.K., Charles, M., Fantone, F., Hald, M.M., McMahon, A., Meadow, R.H., Nicholls, G.K., Patel, A.K., Pitre, M.C., Smith, A., Sołtysiak, A., Stein, G., Weber, J.A., Weiss, H., Bogaard, A., 2017. Isotope evidence for agricultural extensification reveals how the world’s first cities were fed. Nature Plants 3, 17076. https://doi.org/10.1038/nplants.2017.185
TBR066	Tell Brak	Hulled barley cf straight	10	TWCD	1987	01/354	16	130	LC3-4	3900-3600	363-413	59.0031	2.88452	5.62557	5.31557	0.0962472	23.8643	Hald, M.M., 2008. A Thousand Years of Farming: Late Chalcolithic Agricultural Practices at Tell Brak in Northern Mesopotamia, British Archaeological Reports. Archaeopress, Oxford.	Ur, J.A., Karsgaard, P., Oates, J., 2011. The spatial dimensions of early Mesopotamian urbanism: the Tell Brak suburban survey, 2003–2006. Iraq 73, 1–19.	Styring, A.K., Charles, M., Fantone, F., Hald, M.M., McMahon, A., Meadow, R.H., Nicholls, G.K., Patel, A.K., Pitre, M.C., Smith, A., Sołtysiak, A., Stein, G., Weber, J.A., Weiss, H., Bogaard, A., 2017. Isotope evidence for agricultural extensification reveals how the world’s first cities were fed. Nature Plants 3, 17076. https://doi.org/10.1038/nplants.2017.186
TBR067	Tell Brak	Emmer	5	TWCD	1987	01/354	16	130	LC3-4	3900-3600	363-413	53.5045	4.97007	4.80806	4.49806	0.0965821	12.5596	Hald, M.M., 2008. A Thousand Years of Farming: Late Chalcolithic Agricultural Practices at Tell Brak in Northern Mesopotamia, British Archaeological Reports. Archaeopress, Oxford.	Ur, J.A., Karsgaard, P., Oates, J., 2011. The spatial dimensions of early Mesopotamian urbanism: the Tell Brak suburban survey, 2003–2006. Iraq 73, 1–19.	Styring, A.K., Charles, M., Fantone, F., Hald, M.M., McMahon, A., Meadow, R.H., Nicholls, G.K., Patel, A.K., Pitre, M.C., Smith, A., Sołtysiak, A., Stein, G., Weber, J.A., Weiss, H., Bogaard, A., 2017. Isotope evidence for agricultural extensification reveals how the world’s first cities were fed. Nature Plants 3, 17076. https://doi.org/10.1038/nplants.2017.187
TBR068	Tell Brak	Hulled barley straight	10	TW	2239	02/43	16	130	LC3-4	3900-3600	363-413	56.2916	4.76969	6.42558	6.11558	0.0961445	13.7689	Hald, M.M., 2008. A Thousand Years of Farming: Late Chalcolithic Agricultural Practices at Tell Brak in Northern Mesopotamia, British Archaeological Reports. Archaeopress, Oxford.	Ur, J.A., Karsgaard, P., Oates, J., 2011. The spatial dimensions of early Mesopotamian urbanism: the Tell Brak suburban survey, 2003–2006. Iraq 73, 1–19.	Styring, A.K., Charles, M., Fantone, F., Hald, M.M., McMahon, A., Meadow, R.H., Nicholls, G.K., Patel, A.K., Pitre, M.C., Smith, A., Sołtysiak, A., Stein, G., Weber, J.A., Weiss, H., Bogaard, A., 2017. Isotope evidence for agricultural extensification reveals how the world’s first cities were fed. Nature Plants 3, 17076. https://doi.org/10.1038/nplants.2017.188
TBR069	Tell Brak	Emmer	5	TW	2239	02/43	16	130	LC3-4	3900-3600	363-413	67.1944	5.30758	7.27404	6.96404	0.0962797	14.7701	Hald, M.M., 2008. A Thousand Years of Farming: Late Chalcolithic Agricultural Practices at Tell Brak in Northern Mesopotamia, British Archaeological Reports. Archaeopress, Oxford.	Ur, J.A., Karsgaard, P., Oates, J., 2011. The spatial dimensions of early Mesopotamian urbanism: the Tell Brak suburban survey, 2003–2006. Iraq 73, 1–19.	Styring, A.K., Charles, M., Fantone, F., Hald, M.M., McMahon, A., Meadow, R.H., Nicholls, G.K., Patel, A.K., Pitre, M.C., Smith, A., Sołtysiak, A., Stein, G., Weber, J.A., Weiss, H., Bogaard, A., 2017. Isotope evidence for agricultural extensification reveals how the world’s first cities were fed. Nature Plants 3, 17076. https://doi.org/10.1038/nplants.2017.189
TBR070	Tell Brak	Hulled barley cf straight	10	TW	2239	02/50	16	130	LC3-4	3900-3600	363-413	57.4522	5.05339	6.06034	5.75034	0.0961637	13.2639	Hald, M.M., 2008. A Thousand Years of Farming: Late Chalcolithic Agricultural Practices at Tell Brak in Northern Mesopotamia, British Archaeological Reports. Archaeopress, Oxford.	Ur, J.A., Karsgaard, P., Oates, J., 2011. The spatial dimensions of early Mesopotamian urbanism: the Tell Brak suburban survey, 2003–2006. Iraq 73, 1–19.	Styring, A.K., Charles, M., Fantone, F., Hald, M.M., McMahon, A., Meadow, R.H., Nicholls, G.K., Patel, A.K., Pitre, M.C., Smith, A., Sołtysiak, A., Stein, G., Weber, J.A., Weiss, H., Bogaard, A., 2017. Isotope evidence for agricultural extensification reveals how the world’s first cities were fed. Nature Plants 3, 17076. https://doi.org/10.1038/nplants.2017.190
TBR071	Tell Brak	Emmer	7	TW	2239	02/50	16	130	LC3-4	3900-3600	363-413	68.3973	5.04323	7.10486	6.79486	0.0962327	15.8225	Hald, M.M., 2008. A Thousand Years of Farming: Late Chalcolithic Agricultural Practices at Tell Brak in Northern Mesopotamia, British Archaeological Reports. Archaeopress, Oxford.	Ur, J.A., Karsgaard, P., Oates, J., 2011. The spatial dimensions of early Mesopotamian urbanism: the Tell Brak suburban survey, 2003–2006. Iraq 73, 1–19.	Styring, A.K., Charles, M., Fantone, F., Hald, M.M., McMahon, A., Meadow, R.H., Nicholls, G.K., Patel, A.K., Pitre, M.C., Smith, A., Sołtysiak, A., Stein, G., Weber, J.A., Weiss, H., Bogaard, A., 2017. Isotope evidence for agricultural extensification reveals how the world’s first cities were fed. Nature Plants 3, 17076. https://doi.org/10.1038/nplants.2017.191
TBR072	Tell Brak	Hulled barley straight	10	TW	2239	02/69	16	130	LC3-4	3900-3600	363-413	58.7957	5.11815	7.06977	6.75977	0.0962242	13.4023	Hald, M.M., 2008. A Thousand Years of Farming: Late Chalcolithic Agricultural Practices at Tell Brak in Northern Mesopotamia, British Archaeological Reports. Archaeopress, Oxford.	Ur, J.A., Karsgaard, P., Oates, J., 2011. The spatial dimensions of early Mesopotamian urbanism: the Tell Brak suburban survey, 2003–2006. Iraq 73, 1–19.	Styring, A.K., Charles, M., Fantone, F., Hald, M.M., McMahon, A., Meadow, R.H., Nicholls, G.K., Patel, A.K., Pitre, M.C., Smith, A., Sołtysiak, A., Stein, G., Weber, J.A., Weiss, H., Bogaard, A., 2017. Isotope evidence for agricultural extensification reveals how the world’s first cities were fed. Nature Plants 3, 17076. https://doi.org/10.1038/nplants.2017.192
TBR073	Tell Brak	Emmer	10	TW	2239	02/69	16	130	LC3-4	3900-3600	363-413	58.5796	4.40826	6.38471	6.07471	0.0961443	15.5034	Hald, M.M., 2008. A Thousand Years of Farming: Late Chalcolithic Agricultural Practices at Tell Brak in Northern Mesopotamia, British Archaeological Reports. Archaeopress, Oxford.	Ur, J.A., Karsgaard, P., Oates, J., 2011. The spatial dimensions of early Mesopotamian urbanism: the Tell Brak suburban survey, 2003–2006. Iraq 73, 1–19.	Styring, A.K., Charles, M., Fantone, F., Hald, M.M., McMahon, A., Meadow, R.H., Nicholls, G.K., Patel, A.K., Pitre, M.C., Smith, A., Sołtysiak, A., Stein, G., Weber, J.A., Weiss, H., Bogaard, A., 2017. Isotope evidence for agricultural extensification reveals how the world’s first cities were fed. Nature Plants 3, 17076. https://doi.org/10.1038/nplants.2017.193
TBR074	Tell Brak	Hulled barley straight	10	TW	2301	02/75	16	130	LC3-4	3900-3600	363-413	60.556	2.38387	3.39411	3.08411	0.0977024	29.6362	Hald, M.M., 2008. A Thousand Years of Farming: Late Chalcolithic Agricultural Practices at Tell Brak in Northern Mesopotamia, British Archaeological Reports. Archaeopress, Oxford.	Ur, J.A., Karsgaard, P., Oates, J., 2011. The spatial dimensions of early Mesopotamian urbanism: the Tell Brak suburban survey, 2003–2006. Iraq 73, 1–19.	Styring, A.K., Charles, M., Fantone, F., Hald, M.M., McMahon, A., Meadow, R.H., Nicholls, G.K., Patel, A.K., Pitre, M.C., Smith, A., Sołtysiak, A., Stein, G., Weber, J.A., Weiss, H., Bogaard, A., 2017. Isotope evidence for agricultural extensification reveals how the world’s first cities were fed. Nature Plants 3, 17076. https://doi.org/10.1038/nplants.2017.194
TBR077	Tell Brak	Hulled barley straight	10	TW	2293	02/80	16	130	LC3-4	3900-3600	363-413	61.973	3.25097	4.91507	4.60507	0.0965251	22.2401	Hald, M.M., 2008. A Thousand Years of Farming: Late Chalcolithic Agricultural Practices at Tell Brak in Northern Mesopotamia, British Archaeological Reports. Archaeopress, Oxford.	Ur, J.A., Karsgaard, P., Oates, J., 2011. The spatial dimensions of early Mesopotamian urbanism: the Tell Brak suburban survey, 2003–2006. Iraq 73, 1–19.	Styring, A.K., Charles, M., Fantone, F., Hald, M.M., McMahon, A., Meadow, R.H., Nicholls, G.K., Patel, A.K., Pitre, M.C., Smith, A., Sołtysiak, A., Stein, G., Weber, J.A., Weiss, H., Bogaard, A., 2017. Isotope evidence for agricultural extensification reveals how the world’s first cities were fed. Nature Plants 3, 17076. https://doi.org/10.1038/nplants.2017.195
TBR078	Tell Brak	Emmer	10	TW	2293	02/80	16	130	LC3-4	3900-3600	363-413	58.0203	4.91668	8.24395	7.93395	0.0967405	13.7675	Hald, M.M., 2008. A Thousand Years of Farming: Late Chalcolithic Agricultural Practices at Tell Brak in Northern Mesopotamia, British Archaeological Reports. Archaeopress, Oxford.	Ur, J.A., Karsgaard, P., Oates, J., 2011. The spatial dimensions of early Mesopotamian urbanism: the Tell Brak suburban survey, 2003–2006. Iraq 73, 1–19.	Styring, A.K., Charles, M., Fantone, F., Hald, M.M., McMahon, A., Meadow, R.H., Nicholls, G.K., Patel, A.K., Pitre, M.C., Smith, A., Sołtysiak, A., Stein, G., Weber, J.A., Weiss, H., Bogaard, A., 2017. Isotope evidence for agricultural extensification reveals how the world’s first cities were fed. Nature Plants 3, 17076. https://doi.org/10.1038/nplants.2017.196
TBR082	Tell Brak	Hulled barley cf straight	10	TWB	2135	01/392	16?	130	LC3-4	3900-3600	363-413	57.9665	3.83649	7.57552	7.26552	0.0963881	17.6275	Hald, M.M., 2008. A Thousand Years of Farming: Late Chalcolithic Agricultural Practices at Tell Brak in Northern Mesopotamia, British Archaeological Reports. Archaeopress, Oxford.	Ur, J.A., Karsgaard, P., Oates, J., 2011. The spatial dimensions of early Mesopotamian urbanism: the Tell Brak suburban survey, 2003–2006. Iraq 73, 1–19.	Styring, A.K., Charles, M., Fantone, F., Hald, M.M., McMahon, A., Meadow, R.H., Nicholls, G.K., Patel, A.K., Pitre, M.C., Smith, A., Sołtysiak, A., Stein, G., Weber, J.A., Weiss, H., Bogaard, A., 2017. Isotope evidence for agricultural extensification reveals how the world’s first cities were fed. Nature Plants 3, 17076. https://doi.org/10.1038/nplants.2017.197
TBR083	Tell Brak	Emmer	7	TWB	2135	01/392	16?	130	LC3-4	3900-3600	363-413	61.5495	4.11306	5.61752	5.30752	0.0962493	17.4585	Hald, M.M., 2008. A Thousand Years of Farming: Late Chalcolithic Agricultural Practices at Tell Brak in Northern Mesopotamia, British Archaeological Reports. Archaeopress, Oxford.	Ur, J.A., Karsgaard, P., Oates, J., 2011. The spatial dimensions of early Mesopotamian urbanism: the Tell Brak suburban survey, 2003–2006. Iraq 73, 1–19.	Styring, A.K., Charles, M., Fantone, F., Hald, M.M., McMahon, A., Meadow, R.H., Nicholls, G.K., Patel, A.K., Pitre, M.C., Smith, A., Sołtysiak, A., Stein, G., Weber, J.A., Weiss, H., Bogaard, A., 2017. Isotope evidence for agricultural extensification reveals how the world’s first cities were fed. Nature Plants 3, 17076. https://doi.org/10.1038/nplants.2017.198
TBR086	Tell Brak	Emmer	10	TWB	1012	98/20	15/16	130	LC3-4	3900-3600	363-413	58.9891	4.44815	4.50126	4.19126	0.0967674	15.4718	Hald, M.M., 2008. A Thousand Years of Farming: Late Chalcolithic Agricultural Practices at Tell Brak in Northern Mesopotamia, British Archaeological Reports. Archaeopress, Oxford.	Ur, J.A., Karsgaard, P., Oates, J., 2011. The spatial dimensions of early Mesopotamian urbanism: the Tell Brak suburban survey, 2003–2006. Iraq 73, 1–19.	Styring, A.K., Charles, M., Fantone, F., Hald, M.M., McMahon, A., Meadow, R.H., Nicholls, G.K., Patel, A.K., Pitre, M.C., Smith, A., Sołtysiak, A., Stein, G., Weber, J.A., Weiss, H., Bogaard, A., 2017. Isotope evidence for agricultural extensification reveals how the world’s first cities were fed. Nature Plants 3, 17076. https://doi.org/10.1038/nplants.2017.199
TBR088	Tell Brak	Hulled barley cf straight	10	TWCD	1967	01/282	14/15	130	LC3-4	3900-3600	363-413	62.5838	3.88139	6.6612	6.3512	0.0961568	18.8114	Hald, M.M., 2008. A Thousand Years of Farming: Late Chalcolithic Agricultural Practices at Tell Brak in Northern Mesopotamia, British Archaeological Reports. Archaeopress, Oxford.	Ur, J.A., Karsgaard, P., Oates, J., 2011. The spatial dimensions of early Mesopotamian urbanism: the Tell Brak suburban survey, 2003–2006. Iraq 73, 1–19.	Styring, A.K., Charles, M., Fantone, F., Hald, M.M., McMahon, A., Meadow, R.H., Nicholls, G.K., Patel, A.K., Pitre, M.C., Smith, A., Sołtysiak, A., Stein, G., Weber, J.A., Weiss, H., Bogaard, A., 2017. Isotope evidence for agricultural extensification reveals how the world’s first cities were fed. Nature Plants 3, 17076. https://doi.org/10.1038/nplants.2017.200
TBR089	Tell Brak	Emmer	8	TWCD	1967	01/282	14/15	130	LC3-4	3900-3600	363-413	60.9521	3.97251	5.54158	5.23158	0.0962709	17.9007	Hald, M.M., 2008. A Thousand Years of Farming: Late Chalcolithic Agricultural Practices at Tell Brak in Northern Mesopotamia, British Archaeological Reports. Archaeopress, Oxford.	Ur, J.A., Karsgaard, P., Oates, J., 2011. The spatial dimensions of early Mesopotamian urbanism: the Tell Brak suburban survey, 2003–2006. Iraq 73, 1–19.	Styring, A.K., Charles, M., Fantone, F., Hald, M.M., McMahon, A., Meadow, R.H., Nicholls, G.K., Patel, A.K., Pitre, M.C., Smith, A., Sołtysiak, A., Stein, G., Weber, J.A., Weiss, H., Bogaard, A., 2017. Isotope evidence for agricultural extensification reveals how the world’s first cities were fed. Nature Plants 3, 17076. https://doi.org/10.1038/nplants.2017.201
TBR091	Tell Brak	Hulled barley cf straight	10	TW	723	97/46	14	130	LC3-4	3900-3600	363-413	59.582	3.22508	5.31545	5.00545	0.096347	21.5537	Hald, M.M., 2008. A Thousand Years of Farming: Late Chalcolithic Agricultural Practices at Tell Brak in Northern Mesopotamia, British Archaeological Reports. Archaeopress, Oxford.	Ur, J.A., Karsgaard, P., Oates, J., 2011. The spatial dimensions of early Mesopotamian urbanism: the Tell Brak suburban survey, 2003–2006. Iraq 73, 1–19.	Styring, A.K., Charles, M., Fantone, F., Hald, M.M., McMahon, A., Meadow, R.H., Nicholls, G.K., Patel, A.K., Pitre, M.C., Smith, A., Sołtysiak, A., Stein, G., Weber, J.A., Weiss, H., Bogaard, A., 2017. Isotope evidence for agricultural extensification reveals how the world’s first cities were fed. Nature Plants 3, 17076. https://doi.org/10.1038/nplants.2017.202
TBR092	Tell Brak	Emmer	5	TW	723	97/46	14	130	LC3-4	3900-3600	363-413	59.2699	3.80858	4.41989	4.10989	0.173591	18.1559	Hald, M.M., 2008. A Thousand Years of Farming: Late Chalcolithic Agricultural Practices at Tell Brak in Northern Mesopotamia, British Archaeological Reports. Archaeopress, Oxford.	Ur, J.A., Karsgaard, P., Oates, J., 2011. The spatial dimensions of early Mesopotamian urbanism: the Tell Brak suburban survey, 2003–2006. Iraq 73, 1–19.	Styring, A.K., Charles, M., Fantone, F., Hald, M.M., McMahon, A., Meadow, R.H., Nicholls, G.K., Patel, A.K., Pitre, M.C., Smith, A., Sołtysiak, A., Stein, G., Weber, J.A., Weiss, H., Bogaard, A., 2017. Isotope evidence for agricultural extensification reveals how the world’s first cities were fed. Nature Plants 3, 17076. https://doi.org/10.1038/nplants.2017.203
TBR093	Tell Brak	Hulled barley cf straight	10	TW	697	97/41	13	130	LC3-4	3900-3600	363-413	62.2126	2.86824	3.61012	3.30012	0.171173	25.3052	Hald, M.M., 2008. A Thousand Years of Farming: Late Chalcolithic Agricultural Practices at Tell Brak in Northern Mesopotamia, British Archaeological Reports. Archaeopress, Oxford.	Ur, J.A., Karsgaard, P., Oates, J., 2011. The spatial dimensions of early Mesopotamian urbanism: the Tell Brak suburban survey, 2003–2006. Iraq 73, 1–19.	Styring, A.K., Charles, M., Fantone, F., Hald, M.M., McMahon, A., Meadow, R.H., Nicholls, G.K., Patel, A.K., Pitre, M.C., Smith, A., Sołtysiak, A., Stein, G., Weber, J.A., Weiss, H., Bogaard, A., 2017. Isotope evidence for agricultural extensification reveals how the world’s first cities were fed. Nature Plants 3, 17076. https://doi.org/10.1038/nplants.2017.204
TBR094	Tell Brak	Hulled barley straight	10	TWCD	1895	01/186	12-13	130	LC3-4	3900-3600	363-413	63.2665	3.42587	6.83234	6.52234	0.183662	21.5451	Hald, M.M., 2008. A Thousand Years of Farming: Late Chalcolithic Agricultural Practices at Tell Brak in Northern Mesopotamia, British Archaeological Reports. Archaeopress, Oxford.	Ur, J.A., Karsgaard, P., Oates, J., 2011. The spatial dimensions of early Mesopotamian urbanism: the Tell Brak suburban survey, 2003–2006. Iraq 73, 1–19.	Styring, A.K., Charles, M., Fantone, F., Hald, M.M., McMahon, A., Meadow, R.H., Nicholls, G.K., Patel, A.K., Pitre, M.C., Smith, A., Sołtysiak, A., Stein, G., Weber, J.A., Weiss, H., Bogaard, A., 2017. Isotope evidence for agricultural extensification reveals how the world’s first cities were fed. Nature Plants 3, 17076. https://doi.org/10.1038/nplants.2017.205
TBR095	Tell Brak	Emmer	10	TWCD	1895	01/186	12-13	130	LC3-4	3900-3600	363-413	67.2071	3.75113	4.87638	4.56638	0.175176	20.9026	Hald, M.M., 2008. A Thousand Years of Farming: Late Chalcolithic Agricultural Practices at Tell Brak in Northern Mesopotamia, British Archaeological Reports. Archaeopress, Oxford.	Ur, J.A., Karsgaard, P., Oates, J., 2011. The spatial dimensions of early Mesopotamian urbanism: the Tell Brak suburban survey, 2003–2006. Iraq 73, 1–19.	Styring, A.K., Charles, M., Fantone, F., Hald, M.M., McMahon, A., Meadow, R.H., Nicholls, G.K., Patel, A.K., Pitre, M.C., Smith, A., Sołtysiak, A., Stein, G., Weber, J.A., Weiss, H., Bogaard, A., 2017. Isotope evidence for agricultural extensification reveals how the world’s first cities were fed. Nature Plants 3, 17076. https://doi.org/10.1038/nplants.2017.206
TBR096	Tell Brak	Hulled barley cf straight	10	UA	31	02/22		45	LC 4-5	3600-3000	253-453	60.7824	3.77846	6.85297	6.54297	0.183766	18.7676	Hald, M.M., 2008. A Thousand Years of Farming: Late Chalcolithic Agricultural Practices at Tell Brak in Northern Mesopotamia, British Archaeological Reports. Archaeopress, Oxford.	Ur, J.A., Karsgaard, P., Oates, J., 2011. The spatial dimensions of early Mesopotamian urbanism: the Tell Brak suburban survey, 2003–2006. Iraq 73, 1–19.	Styring, A.K., Charles, M., Fantone, F., Hald, M.M., McMahon, A., Meadow, R.H., Nicholls, G.K., Patel, A.K., Pitre, M.C., Smith, A., Sołtysiak, A., Stein, G., Weber, J.A., Weiss, H., Bogaard, A., 2017. Isotope evidence for agricultural extensification reveals how the world’s first cities were fed. Nature Plants 3, 17076. https://doi.org/10.1038/nplants.2017.207
TBR097	Tell Brak	Emmer	5	UA	31	02/22		45	LC 4-5	3600-3000	253-453	64.3915	3.82404	5.90665	5.59665	0.179316	19.6451	Hald, M.M., 2008. A Thousand Years of Farming: Late Chalcolithic Agricultural Practices at Tell Brak in Northern Mesopotamia, British Archaeological Reports. Archaeopress, Oxford.	Ur, J.A., Karsgaard, P., Oates, J., 2011. The spatial dimensions of early Mesopotamian urbanism: the Tell Brak suburban survey, 2003–2006. Iraq 73, 1–19.	Styring, A.K., Charles, M., Fantone, F., Hald, M.M., McMahon, A., Meadow, R.H., Nicholls, G.K., Patel, A.K., Pitre, M.C., Smith, A., Sołtysiak, A., Stein, G., Weber, J.A., Weiss, H., Bogaard, A., 2017. Isotope evidence for agricultural extensification reveals how the world’s first cities were fed. Nature Plants 3, 17076. https://doi.org/10.1038/nplants.2017.208
TBR098	Tell Brak	Hulled barley cf straight	10	UA	33	02/33		45	LC 4-5	3600-3000	253-453	61.8824	3.36533	5.46555	5.15555	0.17745	21.4529	Hald, M.M., 2008. A Thousand Years of Farming: Late Chalcolithic Agricultural Practices at Tell Brak in Northern Mesopotamia, British Archaeological Reports. Archaeopress, Oxford.	Ur, J.A., Karsgaard, P., Oates, J., 2011. The spatial dimensions of early Mesopotamian urbanism: the Tell Brak suburban survey, 2003–2006. Iraq 73, 1–19.	Styring, A.K., Charles, M., Fantone, F., Hald, M.M., McMahon, A., Meadow, R.H., Nicholls, G.K., Patel, A.K., Pitre, M.C., Smith, A., Sołtysiak, A., Stein, G., Weber, J.A., Weiss, H., Bogaard, A., 2017. Isotope evidence for agricultural extensification reveals how the world’s first cities were fed. Nature Plants 3, 17076. https://doi.org/10.1038/nplants.2017.209
TBR099	Tell Brak	Hulled barley cf straight	10	UA	36	02/54		45	LC 4-5	3600-3000	253-453	64.8086	3.25515	5.49233	5.18233	0.17756	23.2278	Hald, M.M., 2008. A Thousand Years of Farming: Late Chalcolithic Agricultural Practices at Tell Brak in Northern Mesopotamia, British Archaeological Reports. Archaeopress, Oxford.	Ur, J.A., Karsgaard, P., Oates, J., 2011. The spatial dimensions of early Mesopotamian urbanism: the Tell Brak suburban survey, 2003–2006. Iraq 73, 1–19.	Styring, A.K., Charles, M., Fantone, F., Hald, M.M., McMahon, A., Meadow, R.H., Nicholls, G.K., Patel, A.K., Pitre, M.C., Smith, A., Sołtysiak, A., Stein, G., Weber, J.A., Weiss, H., Bogaard, A., 2017. Isotope evidence for agricultural extensification reveals how the world’s first cities were fed. Nature Plants 3, 17076. https://doi.org/10.1038/nplants.2017.210
TBR100	Tell Brak	Emmer	10	UA	36	02/54		45	LC 4-5	3600-3000	253-453	66.0386	3.92499	4.36609	4.05609	0.173415	19.6293	Hald, M.M., 2008. A Thousand Years of Farming: Late Chalcolithic Agricultural Practices at Tell Brak in Northern Mesopotamia, British Archaeological Reports. Archaeopress, Oxford.	Ur, J.A., Karsgaard, P., Oates, J., 2011. The spatial dimensions of early Mesopotamian urbanism: the Tell Brak suburban survey, 2003–2006. Iraq 73, 1–19.	Styring, A.K., Charles, M., Fantone, F., Hald, M.M., McMahon, A., Meadow, R.H., Nicholls, G.K., Patel, A.K., Pitre, M.C., Smith, A., Sołtysiak, A., Stein, G., Weber, J.A., Weiss, H., Bogaard, A., 2017. Isotope evidence for agricultural extensification reveals how the world’s first cities were fed. Nature Plants 3, 17076. https://doi.org/10.1038/nplants.2017.211
TBR101	Tell Brak	Hulled barley cf straight	10	UA	35	02/55		45	LC 4-5	3600-3000	253-453	46.297	2.83017	5.92959	5.61959	0.179416	19.0848	Hald, M.M., 2008. A Thousand Years of Farming: Late Chalcolithic Agricultural Practices at Tell Brak in Northern Mesopotamia, British Archaeological Reports. Archaeopress, Oxford.	Ur, J.A., Karsgaard, P., Oates, J., 2011. The spatial dimensions of early Mesopotamian urbanism: the Tell Brak suburban survey, 2003–2006. Iraq 73, 1–19.	Styring, A.K., Charles, M., Fantone, F., Hald, M.M., McMahon, A., Meadow, R.H., Nicholls, G.K., Patel, A.K., Pitre, M.C., Smith, A., Sołtysiak, A., Stein, G., Weber, J.A., Weiss, H., Bogaard, A., 2017. Isotope evidence for agricultural extensification reveals how the world’s first cities were fed. Nature Plants 3, 17076. https://doi.org/10.1038/nplants.2017.212
TBR102	Tell Brak	Emmer	6	UA	35	02/55		45	LC 4-5	3600-3000	253-453	68.3815	3.39219	4.92724	4.61724	0.175363	23.5183	Hald, M.M., 2008. A Thousand Years of Farming: Late Chalcolithic Agricultural Practices at Tell Brak in Northern Mesopotamia, British Archaeological Reports. Archaeopress, Oxford.	Ur, J.A., Karsgaard, P., Oates, J., 2011. The spatial dimensions of early Mesopotamian urbanism: the Tell Brak suburban survey, 2003–2006. Iraq 73, 1–19.	Styring, A.K., Charles, M., Fantone, F., Hald, M.M., McMahon, A., Meadow, R.H., Nicholls, G.K., Patel, A.K., Pitre, M.C., Smith, A., Sołtysiak, A., Stein, G., Weber, J.A., Weiss, H., Bogaard, A., 2017. Isotope evidence for agricultural extensification reveals how the world’s first cities were fed. Nature Plants 3, 17076. https://doi.org/10.1038/nplants.2017.213
TBR103	Tell Brak	Barley	25	TWB	1031	98/59	12	45	LC 4-5	3600-3000	253-453	50.594	3.03584	5.10545	4.79545	0.17603	19.4432	Hald, M.M., 2008. A Thousand Years of Farming: Late Chalcolithic Agricultural Practices at Tell Brak in Northern Mesopotamia, British Archaeological Reports. Archaeopress, Oxford.	Ur, J.A., Karsgaard, P., Oates, J., 2011. The spatial dimensions of early Mesopotamian urbanism: the Tell Brak suburban survey, 2003–2006. Iraq 73, 1–19.	Styring, A.K., Charles, M., Fantone, F., Hald, M.M., McMahon, A., Meadow, R.H., Nicholls, G.K., Patel, A.K., Pitre, M.C., Smith, A., Sołtysiak, A., Stein, G., Weber, J.A., Weiss, H., Bogaard, A., 2017. Isotope evidence for agricultural extensification reveals how the world’s first cities were fed. Nature Plants 3, 17076. https://doi.org/10.1038/nplants.2017.214
TBR104	Tell Brak	Emmer	25	TWB	1031	98/59	12	45	LC 4-5	3600-3000	253-453	53.422	3.59885	5.06621	4.75621	0.175881	17.3182	Hald, M.M., 2008. A Thousand Years of Farming: Late Chalcolithic Agricultural Practices at Tell Brak in Northern Mesopotamia, British Archaeological Reports. Archaeopress, Oxford.	Ur, J.A., Karsgaard, P., Oates, J., 2011. The spatial dimensions of early Mesopotamian urbanism: the Tell Brak suburban survey, 2003–2006. Iraq 73, 1–19.	Styring, A.K., Charles, M., Fantone, F., Hald, M.M., McMahon, A., Meadow, R.H., Nicholls, G.K., Patel, A.K., Pitre, M.C., Smith, A., Sołtysiak, A., Stein, G., Weber, J.A., Weiss, H., Bogaard, A., 2017. Isotope evidence for agricultural extensification reveals how the world’s first cities were fed. Nature Plants 3, 17076. https://doi.org/10.1038/nplants.2017.215
TBR105	Tell Brak	Hulled barley cf straight	10	TWCD	1802	01/105	11-12	45	LC 4-5	3600-3000	253-453	63.2644	3.44349	7.96042	7.65042	0.189702	21.4342	Hald, M.M., 2008. A Thousand Years of Farming: Late Chalcolithic Agricultural Practices at Tell Brak in Northern Mesopotamia, British Archaeological Reports. Archaeopress, Oxford.	Ur, J.A., Karsgaard, P., Oates, J., 2011. The spatial dimensions of early Mesopotamian urbanism: the Tell Brak suburban survey, 2003–2006. Iraq 73, 1–19.	Styring, A.K., Charles, M., Fantone, F., Hald, M.M., McMahon, A., Meadow, R.H., Nicholls, G.K., Patel, A.K., Pitre, M.C., Smith, A., Sołtysiak, A., Stein, G., Weber, J.A., Weiss, H., Bogaard, A., 2017. Isotope evidence for agricultural extensification reveals how the world’s first cities were fed. Nature Plants 3, 17076. https://doi.org/10.1038/nplants.2017.216
TBR106	Tell Brak	Hulled barley cf straight	25	TWCD	1785	01/102	11	45	LC 4-5	3600-3000	253-453	45.3833	2.85052	8.73651	8.42651	0.194293	18.5746	Hald, M.M., 2008. A Thousand Years of Farming: Late Chalcolithic Agricultural Practices at Tell Brak in Northern Mesopotamia, British Archaeological Reports. Archaeopress, Oxford.	Ur, J.A., Karsgaard, P., Oates, J., 2011. The spatial dimensions of early Mesopotamian urbanism: the Tell Brak suburban survey, 2003–2006. Iraq 73, 1–19.	Styring, A.K., Charles, M., Fantone, F., Hald, M.M., McMahon, A., Meadow, R.H., Nicholls, G.K., Patel, A.K., Pitre, M.C., Smith, A., Sołtysiak, A., Stein, G., Weber, J.A., Weiss, H., Bogaard, A., 2017. Isotope evidence for agricultural extensification reveals how the world’s first cities were fed. Nature Plants 3, 17076. https://doi.org/10.1038/nplants.2017.217
TBR108	Tell Brak	Hulled barley cf straight	10	TWCD	1750	01/192	11	45	LC 4-5	3600-3000	253-453	45.3865	2.78286	8.16247	7.85247	0.190864	19.0275	Hald, M.M., 2008. A Thousand Years of Farming: Late Chalcolithic Agricultural Practices at Tell Brak in Northern Mesopotamia, British Archaeological Reports. Archaeopress, Oxford.	Ur, J.A., Karsgaard, P., Oates, J., 2011. The spatial dimensions of early Mesopotamian urbanism: the Tell Brak suburban survey, 2003–2006. Iraq 73, 1–19.	Styring, A.K., Charles, M., Fantone, F., Hald, M.M., McMahon, A., Meadow, R.H., Nicholls, G.K., Patel, A.K., Pitre, M.C., Smith, A., Sołtysiak, A., Stein, G., Weber, J.A., Weiss, H., Bogaard, A., 2017. Isotope evidence for agricultural extensification reveals how the world’s first cities were fed. Nature Plants 3, 17076. https://doi.org/10.1038/nplants.2017.218
TBR110	Tell Brak	Hulled barley straight	10	TWCD	1738	01/82	11	45	LC 4-5	3600-3000	253-453	60.8118	3.89172	5.52848	5.21848	0.177708	18.2303	Hald, M.M., 2008. A Thousand Years of Farming: Late Chalcolithic Agricultural Practices at Tell Brak in Northern Mesopotamia, British Archaeological Reports. Archaeopress, Oxford.	Ur, J.A., Karsgaard, P., Oates, J., 2011. The spatial dimensions of early Mesopotamian urbanism: the Tell Brak suburban survey, 2003–2006. Iraq 73, 1–19.	Styring, A.K., Charles, M., Fantone, F., Hald, M.M., McMahon, A., Meadow, R.H., Nicholls, G.K., Patel, A.K., Pitre, M.C., Smith, A., Sołtysiak, A., Stein, G., Weber, J.A., Weiss, H., Bogaard, A., 2017. Isotope evidence for agricultural extensification reveals how the world’s first cities were fed. Nature Plants 3, 17076. https://doi.org/10.1038/nplants.2017.219
TBR111	Tell Brak	Emmer	6	TWCD	1738	01/82	11	45	LC 4-5	3600-3000	253-453	59.6684	5.57914	4.76784	4.45784	0.174785	12.4774	Hald, M.M., 2008. A Thousand Years of Farming: Late Chalcolithic Agricultural Practices at Tell Brak in Northern Mesopotamia, British Archaeological Reports. Archaeopress, Oxford.	Ur, J.A., Karsgaard, P., Oates, J., 2011. The spatial dimensions of early Mesopotamian urbanism: the Tell Brak suburban survey, 2003–2006. Iraq 73, 1–19.	Styring, A.K., Charles, M., Fantone, F., Hald, M.M., McMahon, A., Meadow, R.H., Nicholls, G.K., Patel, A.K., Pitre, M.C., Smith, A., Sołtysiak, A., Stein, G., Weber, J.A., Weiss, H., Bogaard, A., 2017. Isotope evidence for agricultural extensification reveals how the world’s first cities were fed. Nature Plants 3, 17076. https://doi.org/10.1038/nplants.2017.220
TBR112	Tell Brak	Hulled barley straight	25	TW	1732	01/57	10	45	LC 4-5	3600-3000	253-453	42.4931	3.08929	5.37498	5.06498	0.177084	16.0475	Hald, M.M., 2008. A Thousand Years of Farming: Late Chalcolithic Agricultural Practices at Tell Brak in Northern Mesopotamia, British Archaeological Reports. Archaeopress, Oxford.	Ur, J.A., Karsgaard, P., Oates, J., 2011. The spatial dimensions of early Mesopotamian urbanism: the Tell Brak suburban survey, 2003–2006. Iraq 73, 1–19.	Styring, A.K., Charles, M., Fantone, F., Hald, M.M., McMahon, A., Meadow, R.H., Nicholls, G.K., Patel, A.K., Pitre, M.C., Smith, A., Sołtysiak, A., Stein, G., Weber, J.A., Weiss, H., Bogaard, A., 2017. Isotope evidence for agricultural extensification reveals how the world’s first cities were fed. Nature Plants 3, 17076. https://doi.org/10.1038/nplants.2017.221
TBR113	Tell Brak	Hulled barley cf straight	25	TWCD	1733	01/59	9/10?	45	EJ 0	3000-2900	313-383	37.139	2.83646	6.19383	5.88383	0.180603	15.2757	Oates, D., Oates, J., McDonald, H., 2001. The Excavations at Tell Brak. Vol. 2: Nagar in the Third Millennium BC. McDonald Institute Monographs, Cambridge.	Ur, J.A., Karsgaard, P., Oates, J., 2011. The spatial dimensions of early Mesopotamian urbanism: the Tell Brak suburban survey, 2003–2006. Iraq 73, 1–19.	Styring, A.K., Charles, M., Fantone, F., Hald, M.M., McMahon, A., Meadow, R.H., Nicholls, G.K., Patel, A.K., Pitre, M.C., Smith, A., Sołtysiak, A., Stein, G., Weber, J.A., Weiss, H., Bogaard, A., 2017. Isotope evidence for agricultural extensification reveals how the world’s first cities were fed. Nature Plants 3, 17076. https://doi.org/10.1038/nplants.2017.222
TBR114	Tell Brak	Hulled barley cf straight	25	TWCD	1784	01/80	9/10?	45	EJ 0	3000-2900	313-383	45.1243	3.22811	5.34145	5.03145	0.17695	16.3083	Oates, D., Oates, J., McDonald, H., 2001. The Excavations at Tell Brak. Vol. 2: Nagar in the Third Millennium BC. McDonald Institute Monographs, Cambridge.	Ur, J.A., Karsgaard, P., Oates, J., 2011. The spatial dimensions of early Mesopotamian urbanism: the Tell Brak suburban survey, 2003–2006. Iraq 73, 1–19.	Styring, A.K., Charles, M., Fantone, F., Hald, M.M., McMahon, A., Meadow, R.H., Nicholls, G.K., Patel, A.K., Pitre, M.C., Smith, A., Sołtysiak, A., Stein, G., Weber, J.A., Weiss, H., Bogaard, A., 2017. Isotope evidence for agricultural extensification reveals how the world’s first cities were fed. Nature Plants 3, 17076. https://doi.org/10.1038/nplants.2017.223
TBR115	Tell Brak	Hulled barley cf straight	10	TWCD	1763	01/84	9/10?	45	EJ 0	3000-2900	313-383	62.1784	3.13343	3.18922	2.87922	0.170121	23.1508	Oates, D., Oates, J., McDonald, H., 2001. The Excavations at Tell Brak. Vol. 2: Nagar in the Third Millennium BC. McDonald Institute Monographs, Cambridge.	Ur, J.A., Karsgaard, P., Oates, J., 2011. The spatial dimensions of early Mesopotamian urbanism: the Tell Brak suburban survey, 2003–2006. Iraq 73, 1–19.	Styring, A.K., Charles, M., Fantone, F., Hald, M.M., McMahon, A., Meadow, R.H., Nicholls, G.K., Patel, A.K., Pitre, M.C., Smith, A., Sołtysiak, A., Stein, G., Weber, J.A., Weiss, H., Bogaard, A., 2017. Isotope evidence for agricultural extensification reveals how the world’s first cities were fed. Nature Plants 3, 17076. https://doi.org/10.1038/nplants.2017.224
TBR117	Tell Brak	Hulled barley	10	CH6	AL19	4		70	EJ III	2500-2300	313-453	45.4496	3.3862	7.44629	7.13629	0.186853	15.659	Oates, D., Oates, J., McDonald, H., 2001. The Excavations at Tell Brak. Vol. 2: Nagar in the Third Millennium BC. McDonald Institute Monographs, Cambridge.	Ur, J.A., Karsgaard, P., Oates, J., 2011. The spatial dimensions of early Mesopotamian urbanism: the Tell Brak suburban survey, 2003–2006. Iraq 73, 1–19.	Styring, A.K., Charles, M., Fantone, F., Hald, M.M., McMahon, A., Meadow, R.H., Nicholls, G.K., Patel, A.K., Pitre, M.C., Smith, A., Sołtysiak, A., Stein, G., Weber, J.A., Weiss, H., Bogaard, A., 2017. Isotope evidence for agricultural extensification reveals how the world’s first cities were fed. Nature Plants 3, 17076. https://doi.org/10.1038/nplants.2017.225
TBR118	Tell Brak	Hulled barley	10	CH6	AL47			70	EJ III	2500-2300	313-453	59.8909	3.22248	5.91311	5.60311	0.179344	21.6829	Oates, D., Oates, J., McDonald, H., 2001. The Excavations at Tell Brak. Vol. 2: Nagar in the Third Millennium BC. McDonald Institute Monographs, Cambridge.	Ur, J.A., Karsgaard, P., Oates, J., 2011. The spatial dimensions of early Mesopotamian urbanism: the Tell Brak suburban survey, 2003–2006. Iraq 73, 1–19.	Styring, A.K., Charles, M., Fantone, F., Hald, M.M., McMahon, A., Meadow, R.H., Nicholls, G.K., Patel, A.K., Pitre, M.C., Smith, A., Sołtysiak, A., Stein, G., Weber, J.A., Weiss, H., Bogaard, A., 2017. Isotope evidence for agricultural extensification reveals how the world’s first cities were fed. Nature Plants 3, 17076. https://doi.org/10.1038/nplants.2017.226
TBR120	Tell Brak	Hulled barley	8	CH6	CH253	54		70	EJ III	2500-2300	313-453	64.0269	3.39027	6.8635	6.5535	0.183819	22.0331	Oates, D., Oates, J., McDonald, H., 2001. The Excavations at Tell Brak. Vol. 2: Nagar in the Third Millennium BC. McDonald Institute Monographs, Cambridge.	Ur, J.A., Karsgaard, P., Oates, J., 2011. The spatial dimensions of early Mesopotamian urbanism: the Tell Brak suburban survey, 2003–2006. Iraq 73, 1–19.	Styring, A.K., Charles, M., Fantone, F., Hald, M.M., McMahon, A., Meadow, R.H., Nicholls, G.K., Patel, A.K., Pitre, M.C., Smith, A., Sołtysiak, A., Stein, G., Weber, J.A., Weiss, H., Bogaard, A., 2017. Isotope evidence for agricultural extensification reveals how the world’s first cities were fed. Nature Plants 3, 17076. https://doi.org/10.1038/nplants.2017.227
TBR121	Tell Brak	Hulled barley	10	CH6	CH484	29		70	EJ III	2500-2300	313-453	63.9884	3.21143	5.03171	4.72171	0.175751	23.2461	Oates, D., Oates, J., McDonald, H., 2001. The Excavations at Tell Brak. Vol. 2: Nagar in the Third Millennium BC. McDonald Institute Monographs, Cambridge.	Ur, J.A., Karsgaard, P., Oates, J., 2011. The spatial dimensions of early Mesopotamian urbanism: the Tell Brak suburban survey, 2003–2006. Iraq 73, 1–19.	Styring, A.K., Charles, M., Fantone, F., Hald, M.M., McMahon, A., Meadow, R.H., Nicholls, G.K., Patel, A.K., Pitre, M.C., Smith, A., Sołtysiak, A., Stein, G., Weber, J.A., Weiss, H., Bogaard, A., 2017. Isotope evidence for agricultural extensification reveals how the world’s first cities were fed. Nature Plants 3, 17076. https://doi.org/10.1038/nplants.2017.228
TBR122	Tell Brak	Hordeum	10	CH6	CH485	18		70	EJ III	2500-2300	313-453	59.7347	3.88202	5.40295	5.09295	0.177197	17.9521	Oates, D., Oates, J., McDonald, H., 2001. The Excavations at Tell Brak. Vol. 2: Nagar in the Third Millennium BC. McDonald Institute Monographs, Cambridge.	Ur, J.A., Karsgaard, P., Oates, J., 2011. The spatial dimensions of early Mesopotamian urbanism: the Tell Brak suburban survey, 2003–2006. Iraq 73, 1–19.	Styring, A.K., Charles, M., Fantone, F., Hald, M.M., McMahon, A., Meadow, R.H., Nicholls, G.K., Patel, A.K., Pitre, M.C., Smith, A., Sołtysiak, A., Stein, G., Weber, J.A., Weiss, H., Bogaard, A., 2017. Isotope evidence for agricultural extensification reveals how the world’s first cities were fed. Nature Plants 3, 17076. https://doi.org/10.1038/nplants.2017.229
TBR123	Tell Brak	Hulled barley	10	CH6	CH485	45		70	EJ III	2500-2300	313-453	62.464	4.1441	7.81037	7.50037	0.188854	17.5852	Oates, D., Oates, J., McDonald, H., 2001. The Excavations at Tell Brak. Vol. 2: Nagar in the Third Millennium BC. McDonald Institute Monographs, Cambridge.	Ur, J.A., Karsgaard, P., Oates, J., 2011. The spatial dimensions of early Mesopotamian urbanism: the Tell Brak suburban survey, 2003–2006. Iraq 73, 1–19.	Styring, A.K., Charles, M., Fantone, F., Hald, M.M., McMahon, A., Meadow, R.H., Nicholls, G.K., Patel, A.K., Pitre, M.C., Smith, A., Sołtysiak, A., Stein, G., Weber, J.A., Weiss, H., Bogaard, A., 2017. Isotope evidence for agricultural extensification reveals how the world’s first cities were fed. Nature Plants 3, 17076. https://doi.org/10.1038/nplants.2017.230
TBR124	Tell Brak	Hordeum sativum indet	10	CH6	CH495	46		70	EJ III	2500-2300	313-453	55.6661	6.79703	5.82509	5.51509	0.207586	9.55473	Oates, D., Oates, J., McDonald, H., 2001. The Excavations at Tell Brak. Vol. 2: Nagar in the Third Millennium BC. McDonald Institute Monographs, Cambridge.	Ur, J.A., Karsgaard, P., Oates, J., 2011. The spatial dimensions of early Mesopotamian urbanism: the Tell Brak suburban survey, 2003–2006. Iraq 73, 1–19.	Styring, A.K., Charles, M., Fantone, F., Hald, M.M., McMahon, A., Meadow, R.H., Nicholls, G.K., Patel, A.K., Pitre, M.C., Smith, A., Sołtysiak, A., Stein, G., Weber, J.A., Weiss, H., Bogaard, A., 2017. Isotope evidence for agricultural extensification reveals how the world’s first cities were fed. Nature Plants 3, 17076. https://doi.org/10.1038/nplants.2017.231
TBR126	Tell Brak	Hulled barley	5	DH1	DH56	115		45	EJ V	2100-2000	313-353	60.1653	3.87147	7.41065	7.10065	0.186661	18.1308	Oates, D., Oates, J., McDonald, H., 2001. The Excavations at Tell Brak. Vol. 2: Nagar in the Third Millennium BC. McDonald Institute Monographs, Cambridge.	Ur, J.A., Karsgaard, P., Oates, J., 2011. The spatial dimensions of early Mesopotamian urbanism: the Tell Brak suburban survey, 2003–2006. Iraq 73, 1–19.	Styring, A.K., Charles, M., Fantone, F., Hald, M.M., McMahon, A., Meadow, R.H., Nicholls, G.K., Patel, A.K., Pitre, M.C., Smith, A., Sołtysiak, A., Stein, G., Weber, J.A., Weiss, H., Bogaard, A., 2017. Isotope evidence for agricultural extensification reveals how the world’s first cities were fed. Nature Plants 3, 17076. https://doi.org/10.1038/nplants.2017.232
TBR127	Tell Brak	Hulled barley	8	DH2	DH57	93		70	EJ IV	2300-2100	313-383	60.4311	4.53817	8.67048	8.36048	0.19389	15.5355	Oates, D., Oates, J., McDonald, H., 2001. The Excavations at Tell Brak. Vol. 2: Nagar in the Third Millennium BC. McDonald Institute Monographs, Cambridge.	Ur, J.A., Karsgaard, P., Oates, J., 2011. The spatial dimensions of early Mesopotamian urbanism: the Tell Brak suburban survey, 2003–2006. Iraq 73, 1–19.	Styring, A.K., Charles, M., Fantone, F., Hald, M.M., McMahon, A., Meadow, R.H., Nicholls, G.K., Patel, A.K., Pitre, M.C., Smith, A., Sołtysiak, A., Stein, G., Weber, J.A., Weiss, H., Bogaard, A., 2017. Isotope evidence for agricultural extensification reveals how the world’s first cities were fed. Nature Plants 3, 17076. https://doi.org/10.1038/nplants.2017.233
TBR128	Tell Brak	Hulled barley	7	DH3	DH78	158		70	EJ IV	2400-2200	313-383	61.8668	3.67265	7.03097	6.72097	0.184669	19.6528	Oates, D., Oates, J., McDonald, H., 2001. The Excavations at Tell Brak. Vol. 2: Nagar in the Third Millennium BC. McDonald Institute Monographs, Cambridge.	Ur, J.A., Karsgaard, P., Oates, J., 2011. The spatial dimensions of early Mesopotamian urbanism: the Tell Brak suburban survey, 2003–2006. Iraq 73, 1–19.	Styring, A.K., Charles, M., Fantone, F., Hald, M.M., McMahon, A., Meadow, R.H., Nicholls, G.K., Patel, A.K., Pitre, M.C., Smith, A., Sołtysiak, A., Stein, G., Weber, J.A., Weiss, H., Bogaard, A., 2017. Isotope evidence for agricultural extensification reveals how the world’s first cities were fed. Nature Plants 3, 17076. https://doi.org/10.1038/nplants.2017.234
TBR129	Tell Brak	Hordeum sativum indet	7	DH3	DH91	142		70	EJ IV	2400-2200	313-383	59.5945	5.6	10.7858	10.4758	0.207931	12.4155	Oates, D., Oates, J., McDonald, H., 2001. The Excavations at Tell Brak. Vol. 2: Nagar in the Third Millennium BC. McDonald Institute Monographs, Cambridge.	Ur, J.A., Karsgaard, P., Oates, J., 2011. The spatial dimensions of early Mesopotamian urbanism: the Tell Brak suburban survey, 2003–2006. Iraq 73, 1–19.	Styring, A.K., Charles, M., Fantone, F., Hald, M.M., McMahon, A., Meadow, R.H., Nicholls, G.K., Patel, A.K., Pitre, M.C., Smith, A., Sołtysiak, A., Stein, G., Weber, J.A., Weiss, H., Bogaard, A., 2017. Isotope evidence for agricultural extensification reveals how the world’s first cities were fed. Nature Plants 3, 17076. https://doi.org/10.1038/nplants.2017.235
TBR130	Tell Brak	Hordeum sativum indet	5	FS2	FS1016	68+110		45	EJ V	2100-2000	313-353	59.8325	4.03678	4.82432	4.51432	0.174988	17.2922	Oates, D., Oates, J., McDonald, H., 2001. The Excavations at Tell Brak. Vol. 2: Nagar in the Third Millennium BC. McDonald Institute Monographs, Cambridge.	Ur, J.A., Karsgaard, P., Oates, J., 2011. The spatial dimensions of early Mesopotamian urbanism: the Tell Brak suburban survey, 2003–2006. Iraq 73, 1–19.	Styring, A.K., Charles, M., Fantone, F., Hald, M.M., McMahon, A., Meadow, R.H., Nicholls, G.K., Patel, A.K., Pitre, M.C., Smith, A., Sołtysiak, A., Stein, G., Weber, J.A., Weiss, H., Bogaard, A., 2017. Isotope evidence for agricultural extensification reveals how the world’s first cities were fed. Nature Plants 3, 17076. https://doi.org/10.1038/nplants.2017.236
TBR131	Tell Brak	Hordeum sativum indet	10	FS3	FS1067			70	EJ IV	2300-2100	313-383	63.048	3.76642	3.00671	2.69671	0.169709	19.5294	Oates, D., Oates, J., McDonald, H., 2001. The Excavations at Tell Brak. Vol. 2: Nagar in the Third Millennium BC. McDonald Institute Monographs, Cambridge.	Ur, J.A., Karsgaard, P., Oates, J., 2011. The spatial dimensions of early Mesopotamian urbanism: the Tell Brak suburban survey, 2003–2006. Iraq 73, 1–19.	Styring, A.K., Charles, M., Fantone, F., Hald, M.M., McMahon, A., Meadow, R.H., Nicholls, G.K., Patel, A.K., Pitre, M.C., Smith, A., Sołtysiak, A., Stein, G., Weber, J.A., Weiss, H., Bogaard, A., 2017. Isotope evidence for agricultural extensification reveals how the world’s first cities were fed. Nature Plants 3, 17076. https://doi.org/10.1038/nplants.2017.237
TBR132	Tell Brak	Hordeum sativum indet	10	FS1	FS140	8		45	EJ V	2100-2000	313-353	59.3755	4.23546	4.90746	4.59746	0.17529	16.3551	Oates, D., Oates, J., McDonald, H., 2001. The Excavations at Tell Brak. Vol. 2: Nagar in the Third Millennium BC. McDonald Institute Monographs, Cambridge.	Ur, J.A., Karsgaard, P., Oates, J., 2011. The spatial dimensions of early Mesopotamian urbanism: the Tell Brak suburban survey, 2003–2006. Iraq 73, 1–19.	Styring, A.K., Charles, M., Fantone, F., Hald, M.M., McMahon, A., Meadow, R.H., Nicholls, G.K., Patel, A.K., Pitre, M.C., Smith, A., Sołtysiak, A., Stein, G., Weber, J.A., Weiss, H., Bogaard, A., 2017. Isotope evidence for agricultural extensification reveals how the world’s first cities were fed. Nature Plants 3, 17076. https://doi.org/10.1038/nplants.2017.238
TBR133	Tell Brak	Emmer	4	FS1	FS140	8		45	EJ V	2100-2000	313-353	60.8311	4.36511	4.11446	3.80446	0.172619	16.2584	Oates, D., Oates, J., McDonald, H., 2001. The Excavations at Tell Brak. Vol. 2: Nagar in the Third Millennium BC. McDonald Institute Monographs, Cambridge.	Ur, J.A., Karsgaard, P., Oates, J., 2011. The spatial dimensions of early Mesopotamian urbanism: the Tell Brak suburban survey, 2003–2006. Iraq 73, 1–19.	Styring, A.K., Charles, M., Fantone, F., Hald, M.M., McMahon, A., Meadow, R.H., Nicholls, G.K., Patel, A.K., Pitre, M.C., Smith, A., Sołtysiak, A., Stein, G., Weber, J.A., Weiss, H., Bogaard, A., 2017. Isotope evidence for agricultural extensification reveals how the world’s first cities were fed. Nature Plants 3, 17076. https://doi.org/10.1038/nplants.2017.239
TBR135	Tell Brak	Hulled barley	7	FS2	FS242	58		45	EJ V	2100-2000	313-353	62.0625	3.01399	6.01136	5.70136	0.179778	24.0234	Oates, D., Oates, J., McDonald, H., 2001. The Excavations at Tell Brak. Vol. 2: Nagar in the Third Millennium BC. McDonald Institute Monographs, Cambridge.	Ur, J.A., Karsgaard, P., Oates, J., 2011. The spatial dimensions of early Mesopotamian urbanism: the Tell Brak suburban survey, 2003–2006. Iraq 73, 1–19.	Styring, A.K., Charles, M., Fantone, F., Hald, M.M., McMahon, A., Meadow, R.H., Nicholls, G.K., Patel, A.K., Pitre, M.C., Smith, A., Sołtysiak, A., Stein, G., Weber, J.A., Weiss, H., Bogaard, A., 2017. Isotope evidence for agricultural extensification reveals how the world’s first cities were fed. Nature Plants 3, 17076. https://doi.org/10.1038/nplants.2017.240
TBR136	Tell Brak	Hulled barley	10	FS2	FS259	75		45	EJ V	2100-2000	313-353	59.3981	3.88911	5.53849	5.22849	0.177749	17.8184	Oates, D., Oates, J., McDonald, H., 2001. The Excavations at Tell Brak. Vol. 2: Nagar in the Third Millennium BC. McDonald Institute Monographs, Cambridge.	Ur, J.A., Karsgaard, P., Oates, J., 2011. The spatial dimensions of early Mesopotamian urbanism: the Tell Brak suburban survey, 2003–2006. Iraq 73, 1–19.	Styring, A.K., Charles, M., Fantone, F., Hald, M.M., McMahon, A., Meadow, R.H., Nicholls, G.K., Patel, A.K., Pitre, M.C., Smith, A., Sołtysiak, A., Stein, G., Weber, J.A., Weiss, H., Bogaard, A., 2017. Isotope evidence for agricultural extensification reveals how the world’s first cities were fed. Nature Plants 3, 17076. https://doi.org/10.1038/nplants.2017.241
TBR138	Tell Brak	Hulled barley	10	FS2	FS267	77		45	EJ V	2100-2000	313-353	60.2589	2.99601	6.69003	6.38003	0.182957	23.4652	Oates, D., Oates, J., McDonald, H., 2001. The Excavations at Tell Brak. Vol. 2: Nagar in the Third Millennium BC. McDonald Institute Monographs, Cambridge.	Ur, J.A., Karsgaard, P., Oates, J., 2011. The spatial dimensions of early Mesopotamian urbanism: the Tell Brak suburban survey, 2003–2006. Iraq 73, 1–19.	Styring, A.K., Charles, M., Fantone, F., Hald, M.M., McMahon, A., Meadow, R.H., Nicholls, G.K., Patel, A.K., Pitre, M.C., Smith, A., Sołtysiak, A., Stein, G., Weber, J.A., Weiss, H., Bogaard, A., 2017. Isotope evidence for agricultural extensification reveals how the world’s first cities were fed. Nature Plants 3, 17076. https://doi.org/10.1038/nplants.2017.242
TBR139	Tell Brak	Emmer	7	FS2	FS267	77		45	EJ V	2100-2000	313-353	59.7739	4.57345	4.79523	4.48523	0.174883	15.248	Oates, D., Oates, J., McDonald, H., 2001. The Excavations at Tell Brak. Vol. 2: Nagar in the Third Millennium BC. McDonald Institute Monographs, Cambridge.	Ur, J.A., Karsgaard, P., Oates, J., 2011. The spatial dimensions of early Mesopotamian urbanism: the Tell Brak suburban survey, 2003–2006. Iraq 73, 1–19.	Styring, A.K., Charles, M., Fantone, F., Hald, M.M., McMahon, A., Meadow, R.H., Nicholls, G.K., Patel, A.K., Pitre, M.C., Smith, A., Sołtysiak, A., Stein, G., Weber, J.A., Weiss, H., Bogaard, A., 2017. Isotope evidence for agricultural extensification reveals how the world’s first cities were fed. Nature Plants 3, 17076. https://doi.org/10.1038/nplants.2017.243
TBR141	Tell Brak	Hulled barley	10	CH4	SS142	65		70	EJ IV	2300-2100	313-383	60.6831	3.47834	6.20553	5.89553	0.180656	20.3536	Oates, D., Oates, J., McDonald, H., 2001. The Excavations at Tell Brak. Vol. 2: Nagar in the Third Millennium BC. McDonald Institute Monographs, Cambridge.	Ur, J.A., Karsgaard, P., Oates, J., 2011. The spatial dimensions of early Mesopotamian urbanism: the Tell Brak suburban survey, 2003–2006. Iraq 73, 1–19.	Styring, A.K., Charles, M., Fantone, F., Hald, M.M., McMahon, A., Meadow, R.H., Nicholls, G.K., Patel, A.K., Pitre, M.C., Smith, A., Sołtysiak, A., Stein, G., Weber, J.A., Weiss, H., Bogaard, A., 2017. Isotope evidence for agricultural extensification reveals how the world’s first cities were fed. Nature Plants 3, 17076. https://doi.org/10.1038/nplants.2017.244
TBR146	Tell Brak	Hulled barley	7	FS2	FS178	33		45	EJ V	2100-2000	313-353	63.6567	3.68066	4.90484	4.59484	0.17528	20.1774	Oates, D., Oates, J., McDonald, H., 2001. The Excavations at Tell Brak. Vol. 2: Nagar in the Third Millennium BC. McDonald Institute Monographs, Cambridge.	Ur, J.A., Karsgaard, P., Oates, J., 2011. The spatial dimensions of early Mesopotamian urbanism: the Tell Brak suburban survey, 2003–2006. Iraq 73, 1–19.	Styring, A.K., Charles, M., Fantone, F., Hald, M.M., McMahon, A., Meadow, R.H., Nicholls, G.K., Patel, A.K., Pitre, M.C., Smith, A., Sołtysiak, A., Stein, G., Weber, J.A., Weiss, H., Bogaard, A., 2017. Isotope evidence for agricultural extensification reveals how the world’s first cities were fed. Nature Plants 3, 17076. https://doi.org/10.1038/nplants.2017.245
TBR147	Tell Brak	hl barley indet / bar indet	7	FS2	FS191	35		45	EJ V	2100-2000	313-353	55.0282	3.91271	6.53292	6.22292	0.182194	16.408	Oates, D., Oates, J., McDonald, H., 2001. The Excavations at Tell Brak. Vol. 2: Nagar in the Third Millennium BC. McDonald Institute Monographs, Cambridge.	Ur, J.A., Karsgaard, P., Oates, J., 2011. The spatial dimensions of early Mesopotamian urbanism: the Tell Brak suburban survey, 2003–2006. Iraq 73, 1–19.	Styring, A.K., Charles, M., Fantone, F., Hald, M.M., McMahon, A., Meadow, R.H., Nicholls, G.K., Patel, A.K., Pitre, M.C., Smith, A., Sołtysiak, A., Stein, G., Weber, J.A., Weiss, H., Bogaard, A., 2017. Isotope evidence for agricultural extensification reveals how the world’s first cities were fed. Nature Plants 3, 17076. https://doi.org/10.1038/nplants.2017.246
TBR148	Tell Brak	hl barley indet / bar indet	5	CH6	CH527	56		70	EJ III	2500-2300	313-383	59.5018	7.55841	10.0717	9.76173	0.202946	9.18431	Oates, D., Oates, J., McDonald, H., 2001. The Excavations at Tell Brak. Vol. 2: Nagar in the Third Millennium BC. McDonald Institute Monographs, Cambridge.	Ur, J.A., Karsgaard, P., Oates, J., 2011. The spatial dimensions of early Mesopotamian urbanism: the Tell Brak suburban survey, 2003–2006. Iraq 73, 1–19.	Styring, A.K., Charles, M., Fantone, F., Hald, M.M., McMahon, A., Meadow, R.H., Nicholls, G.K., Patel, A.K., Pitre, M.C., Smith, A., Sołtysiak, A., Stein, G., Weber, J.A., Weiss, H., Bogaard, A., 2017. Isotope evidence for agricultural extensification reveals how the world’s first cities were fed. Nature Plants 3, 17076. https://doi.org/10.1038/nplants.2017.247
TBR149	Tell Brak	Hulled barley	10	ER4	ER39	23		70	EJ III	2500-2300	313-383	53.8862	7.45561	3.05491	2.74491	0.169815	8.43221	Oates, D., Oates, J., McDonald, H., 2001. The Excavations at Tell Brak. Vol. 2: Nagar in the Third Millennium BC. McDonald Institute Monographs, Cambridge.	Ur, J.A., Karsgaard, P., Oates, J., 2011. The spatial dimensions of early Mesopotamian urbanism: the Tell Brak suburban survey, 2003–2006. Iraq 73, 1–19.	Styring, A.K., Charles, M., Fantone, F., Hald, M.M., McMahon, A., Meadow, R.H., Nicholls, G.K., Patel, A.K., Pitre, M.C., Smith, A., Sołtysiak, A., Stein, G., Weber, J.A., Weiss, H., Bogaard, A., 2017. Isotope evidence for agricultural extensification reveals how the world’s first cities were fed. Nature Plants 3, 17076. https://doi.org/10.1038/nplants.2017.248
TBR150	Tell Brak	Hulled barley	10	ER4	ER45	1		70	EJ III	2500-2300	313-383	61.4236	5.42826	4.40294	4.09294	0.173535	13.2015	Oates, D., Oates, J., McDonald, H., 2001. The Excavations at Tell Brak. Vol. 2: Nagar in the Third Millennium BC. McDonald Institute Monographs, Cambridge.	Ur, J.A., Karsgaard, P., Oates, J., 2011. The spatial dimensions of early Mesopotamian urbanism: the Tell Brak suburban survey, 2003–2006. Iraq 73, 1–19.	Styring, A.K., Charles, M., Fantone, F., Hald, M.M., McMahon, A., Meadow, R.H., Nicholls, G.K., Patel, A.K., Pitre, M.C., Smith, A., Sołtysiak, A., Stein, G., Weber, J.A., Weiss, H., Bogaard, A., 2017. Isotope evidence for agricultural extensification reveals how the world’s first cities were fed. Nature Plants 3, 17076. https://doi.org/10.1038/nplants.2017.249
TBR153	Tell Brak	Hulled barley	10	ER4	ER45	26		70	EJ III	2500-2300	313-383	63.4022	4.65606	2.59408	2.28408	0.168879	15.8867	Oates, D., Oates, J., McDonald, H., 2001. The Excavations at Tell Brak. Vol. 2: Nagar in the Third Millennium BC. McDonald Institute Monographs, Cambridge.	Ur, J.A., Karsgaard, P., Oates, J., 2011. The spatial dimensions of early Mesopotamian urbanism: the Tell Brak suburban survey, 2003–2006. Iraq 73, 1–19.	Styring, A.K., Charles, M., Fantone, F., Hald, M.M., McMahon, A., Meadow, R.H., Nicholls, G.K., Patel, A.K., Pitre, M.C., Smith, A., Sołtysiak, A., Stein, G., Weber, J.A., Weiss, H., Bogaard, A., 2017. Isotope evidence for agricultural extensification reveals how the world’s first cities were fed. Nature Plants 3, 17076. https://doi.org/10.1038/nplants.2017.250
TBR154	Tell Brak	Hulled barley	10	ER4	ER45	4		70	EJ III	2500-2300	313-383	55.7074	9.86836	2.68237	2.37237	0.169044	6.5859	Oates, D., Oates, J., McDonald, H., 2001. The Excavations at Tell Brak. Vol. 2: Nagar in the Third Millennium BC. McDonald Institute Monographs, Cambridge.	Ur, J.A., Karsgaard, P., Oates, J., 2011. The spatial dimensions of early Mesopotamian urbanism: the Tell Brak suburban survey, 2003–2006. Iraq 73, 1–19.	Styring, A.K., Charles, M., Fantone, F., Hald, M.M., McMahon, A., Meadow, R.H., Nicholls, G.K., Patel, A.K., Pitre, M.C., Smith, A., Sołtysiak, A., Stein, G., Weber, J.A., Weiss, H., Bogaard, A., 2017. Isotope evidence for agricultural extensification reveals how the world’s first cities were fed. Nature Plants 3, 17076. https://doi.org/10.1038/nplants.2017.251
TBR155	Tell Brak	Emmer	10	CH6	AL47			70	EJ III	2500-2300	313-383	60.1093	3.85884	4.73761	4.42761	0.174678	18.1732	Oates, D., Oates, J., McDonald, H., 2001. The Excavations at Tell Brak. Vol. 2: Nagar in the Third Millennium BC. McDonald Institute Monographs, Cambridge.	Ur, J.A., Karsgaard, P., Oates, J., 2011. The spatial dimensions of early Mesopotamian urbanism: the Tell Brak suburban survey, 2003–2006. Iraq 73, 1–19.	Styring, A.K., Charles, M., Fantone, F., Hald, M.M., McMahon, A., Meadow, R.H., Nicholls, G.K., Patel, A.K., Pitre, M.C., Smith, A., Sołtysiak, A., Stein, G., Weber, J.A., Weiss, H., Bogaard, A., 2017. Isotope evidence for agricultural extensification reveals how the world’s first cities were fed. Nature Plants 3, 17076. https://doi.org/10.1038/nplants.2017.252
TBR156	Tell Brak	Emmer	9	TW	2687	06/3	21-22	55	LC2	4200-3900	363-423	61.8848	5.98814	5.983	5.673	0.179652	12.057	Hald, M.M., 2008. A Thousand Years of Farming: Late Chalcolithic Agricultural Practices at Tell Brak in Northern Mesopotamia, British Archaeological Reports. Archaeopress, Oxford.	Ur, J.A., Karsgaard, P., Oates, J., 2011. The spatial dimensions of early Mesopotamian urbanism: the Tell Brak suburban survey, 2003–2006. Iraq 73, 1–19.	Styring, A.K., Charles, M., Fantone, F., Hald, M.M., McMahon, A., Meadow, R.H., Nicholls, G.K., Patel, A.K., Pitre, M.C., Smith, A., Sołtysiak, A., Stein, G., Weber, J.A., Weiss, H., Bogaard, A., 2017. Isotope evidence for agricultural extensification reveals how the world’s first cities were fed. Nature Plants 3, 17076. https://doi.org/10.1038/nplants.2017.253
TBR157	Tell Brak	Free-threshing wheat	5	TW	2687	06/3	21-22	55	LC2	4200-3900	363-423	60.6698	5.17771	9.22964	8.91964	0.209521	13.6704	Hald, M.M., 2008. A Thousand Years of Farming: Late Chalcolithic Agricultural Practices at Tell Brak in Northern Mesopotamia, British Archaeological Reports. Archaeopress, Oxford.	Ur, J.A., Karsgaard, P., Oates, J., 2011. The spatial dimensions of early Mesopotamian urbanism: the Tell Brak suburban survey, 2003–2006. Iraq 73, 1–19.	Styring, A.K., Charles, M., Fantone, F., Hald, M.M., McMahon, A., Meadow, R.H., Nicholls, G.K., Patel, A.K., Pitre, M.C., Smith, A., Sołtysiak, A., Stein, G., Weber, J.A., Weiss, H., Bogaard, A., 2017. Isotope evidence for agricultural extensification reveals how the world’s first cities were fed. Nature Plants 3, 17076. https://doi.org/10.1038/nplants.2017.254
TBR158	Tell Brak	Hulled barley	8	TW	2687	06/3	21-22	55	LC2	4200-3900	363-423	55.1832	4.53994	8.27347	7.96347	0.208194	14.1809	Hald, M.M., 2008. A Thousand Years of Farming: Late Chalcolithic Agricultural Practices at Tell Brak in Northern Mesopotamia, British Archaeological Reports. Archaeopress, Oxford.	Ur, J.A., Karsgaard, P., Oates, J., 2011. The spatial dimensions of early Mesopotamian urbanism: the Tell Brak suburban survey, 2003–2006. Iraq 73, 1–19.	Styring, A.K., Charles, M., Fantone, F., Hald, M.M., McMahon, A., Meadow, R.H., Nicholls, G.K., Patel, A.K., Pitre, M.C., Smith, A., Sołtysiak, A., Stein, G., Weber, J.A., Weiss, H., Bogaard, A., 2017. Isotope evidence for agricultural extensification reveals how the world’s first cities were fed. Nature Plants 3, 17076. https://doi.org/10.1038/nplants.2017.255
TBR160	Tell Brak	Emmer	5	TW	2687	06/117	21-22	55	LC2	4200-3900	363-423	61.9358	4.51017	6.69402	6.38402	0.207339	16.0212	Hald, M.M., 2008. A Thousand Years of Farming: Late Chalcolithic Agricultural Practices at Tell Brak in Northern Mesopotamia, British Archaeological Reports. Archaeopress, Oxford.	Ur, J.A., Karsgaard, P., Oates, J., 2011. The spatial dimensions of early Mesopotamian urbanism: the Tell Brak suburban survey, 2003–2006. Iraq 73, 1–19.	Styring, A.K., Charles, M., Fantone, F., Hald, M.M., McMahon, A., Meadow, R.H., Nicholls, G.K., Patel, A.K., Pitre, M.C., Smith, A., Sołtysiak, A., Stein, G., Weber, J.A., Weiss, H., Bogaard, A., 2017. Isotope evidence for agricultural extensification reveals how the world’s first cities were fed. Nature Plants 3, 17076. https://doi.org/10.1038/nplants.2017.256
TBR161	Tell Brak	Free-threshing wheat	5	TW	2687	06/117	21-22	55	LC2	4200-3900	363-423	60.1673	4.37577	6.00563	5.69563	0.207493	16.0418	Hald, M.M., 2008. A Thousand Years of Farming: Late Chalcolithic Agricultural Practices at Tell Brak in Northern Mesopotamia, British Archaeological Reports. Archaeopress, Oxford.	Ur, J.A., Karsgaard, P., Oates, J., 2011. The spatial dimensions of early Mesopotamian urbanism: the Tell Brak suburban survey, 2003–2006. Iraq 73, 1–19.	Styring, A.K., Charles, M., Fantone, F., Hald, M.M., McMahon, A., Meadow, R.H., Nicholls, G.K., Patel, A.K., Pitre, M.C., Smith, A., Sołtysiak, A., Stein, G., Weber, J.A., Weiss, H., Bogaard, A., 2017. Isotope evidence for agricultural extensification reveals how the world’s first cities were fed. Nature Plants 3, 17076. https://doi.org/10.1038/nplants.2017.257
TBR162	Tell Brak	Hulled barley	8	TW	2687	06/117	21-22	55	LC2	4200-3900	363-423	62.7303	4.68056	6.54755	6.23755	0.207345	15.636	Hald, M.M., 2008. A Thousand Years of Farming: Late Chalcolithic Agricultural Practices at Tell Brak in Northern Mesopotamia, British Archaeological Reports. Archaeopress, Oxford.	Ur, J.A., Karsgaard, P., Oates, J., 2011. The spatial dimensions of early Mesopotamian urbanism: the Tell Brak suburban survey, 2003–2006. Iraq 73, 1–19.	Styring, A.K., Charles, M., Fantone, F., Hald, M.M., McMahon, A., Meadow, R.H., Nicholls, G.K., Patel, A.K., Pitre, M.C., Smith, A., Sołtysiak, A., Stein, G., Weber, J.A., Weiss, H., Bogaard, A., 2017. Isotope evidence for agricultural extensification reveals how the world’s first cities were fed. Nature Plants 3, 17076. https://doi.org/10.1038/nplants.2017.258
TBR164	Tell Brak	Emmer	5	TW	2687	06/130	21-22	55	LC2	4200-3900	363-423	61.8254	4.07955	6.13169	5.82169	0.207441	17.6808	Hald, M.M., 2008. A Thousand Years of Farming: Late Chalcolithic Agricultural Practices at Tell Brak in Northern Mesopotamia, British Archaeological Reports. Archaeopress, Oxford.	Ur, J.A., Karsgaard, P., Oates, J., 2011. The spatial dimensions of early Mesopotamian urbanism: the Tell Brak suburban survey, 2003–2006. Iraq 73, 1–19.	Styring, A.K., Charles, M., Fantone, F., Hald, M.M., McMahon, A., Meadow, R.H., Nicholls, G.K., Patel, A.K., Pitre, M.C., Smith, A., Sołtysiak, A., Stein, G., Weber, J.A., Weiss, H., Bogaard, A., 2017. Isotope evidence for agricultural extensification reveals how the world’s first cities were fed. Nature Plants 3, 17076. https://doi.org/10.1038/nplants.2017.259
TBR165	Tell Brak	Hulled barley	6	TW	2687	06/130	21-22	55	LC2	4200-3900	363-423	60.4924	4.16581	6.73282	6.42282	0.20734	16.9414	Hald, M.M., 2008. A Thousand Years of Farming: Late Chalcolithic Agricultural Practices at Tell Brak in Northern Mesopotamia, British Archaeological Reports. Archaeopress, Oxford.	Ur, J.A., Karsgaard, P., Oates, J., 2011. The spatial dimensions of early Mesopotamian urbanism: the Tell Brak suburban survey, 2003–2006. Iraq 73, 1–19.	Styring, A.K., Charles, M., Fantone, F., Hald, M.M., McMahon, A., Meadow, R.H., Nicholls, G.K., Patel, A.K., Pitre, M.C., Smith, A., Sołtysiak, A., Stein, G., Weber, J.A., Weiss, H., Bogaard, A., 2017. Isotope evidence for agricultural extensification reveals how the world’s first cities were fed. Nature Plants 3, 17076. https://doi.org/10.1038/nplants.2017.260
TBR166	Tell Brak	Emmer	6	TW	2643	06/37	21	55	LC2	4200-3900	363-423	62.99	4.97573	6.70115	6.39115	0.207339	14.7693	Hald, M.M., 2008. A Thousand Years of Farming: Late Chalcolithic Agricultural Practices at Tell Brak in Northern Mesopotamia, British Archaeological Reports. Archaeopress, Oxford.	Ur, J.A., Karsgaard, P., Oates, J., 2011. The spatial dimensions of early Mesopotamian urbanism: the Tell Brak suburban survey, 2003–2006. Iraq 73, 1–19.	Styring, A.K., Charles, M., Fantone, F., Hald, M.M., McMahon, A., Meadow, R.H., Nicholls, G.K., Patel, A.K., Pitre, M.C., Smith, A., Sołtysiak, A., Stein, G., Weber, J.A., Weiss, H., Bogaard, A., 2017. Isotope evidence for agricultural extensification reveals how the world’s first cities were fed. Nature Plants 3, 17076. https://doi.org/10.1038/nplants.2017.261
TBR167	Tell Brak	Free-threshing wheat	5	TW	2643	06/37	21	55	LC2	4200-3900	363-423	61.5117	4.6376	6.66805	6.35805	0.207339	15.4743	Hald, M.M., 2008. A Thousand Years of Farming: Late Chalcolithic Agricultural Practices at Tell Brak in Northern Mesopotamia, British Archaeological Reports. Archaeopress, Oxford.	Ur, J.A., Karsgaard, P., Oates, J., 2011. The spatial dimensions of early Mesopotamian urbanism: the Tell Brak suburban survey, 2003–2006. Iraq 73, 1–19.	Styring, A.K., Charles, M., Fantone, F., Hald, M.M., McMahon, A., Meadow, R.H., Nicholls, G.K., Patel, A.K., Pitre, M.C., Smith, A., Sołtysiak, A., Stein, G., Weber, J.A., Weiss, H., Bogaard, A., 2017. Isotope evidence for agricultural extensification reveals how the world’s first cities were fed. Nature Plants 3, 17076. https://doi.org/10.1038/nplants.2017.262
TBR168	Tell Brak	Hulled barley	9	TW	2643	06/37	21	55	LC2	4200-3900	363-423	60.9545	4.38978	7.71929	7.40929	0.207703	16.1998	Hald, M.M., 2008. A Thousand Years of Farming: Late Chalcolithic Agricultural Practices at Tell Brak in Northern Mesopotamia, British Archaeological Reports. Archaeopress, Oxford.	Ur, J.A., Karsgaard, P., Oates, J., 2011. The spatial dimensions of early Mesopotamian urbanism: the Tell Brak suburban survey, 2003–2006. Iraq 73, 1–19.	Styring, A.K., Charles, M., Fantone, F., Hald, M.M., McMahon, A., Meadow, R.H., Nicholls, G.K., Patel, A.K., Pitre, M.C., Smith, A., Sołtysiak, A., Stein, G., Weber, J.A., Weiss, H., Bogaard, A., 2017. Isotope evidence for agricultural extensification reveals how the world’s first cities were fed. Nature Plants 3, 17076. https://doi.org/10.1038/nplants.2017.263
TBR170	Tell Brak	Emmer	4	TW	2643	06/43	21	55	LC2	4200-3900	363-423	60.2259	4.43787	5.86736	5.55736	0.207562	15.8327	Hald, M.M., 2008. A Thousand Years of Farming: Late Chalcolithic Agricultural Practices at Tell Brak in Northern Mesopotamia, British Archaeological Reports. Archaeopress, Oxford.	Ur, J.A., Karsgaard, P., Oates, J., 2011. The spatial dimensions of early Mesopotamian urbanism: the Tell Brak suburban survey, 2003–2006. Iraq 73, 1–19.	Styring, A.K., Charles, M., Fantone, F., Hald, M.M., McMahon, A., Meadow, R.H., Nicholls, G.K., Patel, A.K., Pitre, M.C., Smith, A., Sołtysiak, A., Stein, G., Weber, J.A., Weiss, H., Bogaard, A., 2017. Isotope evidence for agricultural extensification reveals how the world’s first cities were fed. Nature Plants 3, 17076. https://doi.org/10.1038/nplants.2017.264
TBR171	Tell Brak	Hulled barley	7	TW	2643	06/43	21	55	LC2	4200-3900	363-423	60.6226	4.12294	9.39288	9.08288	0.209807	17.1544	Hald, M.M., 2008. A Thousand Years of Farming: Late Chalcolithic Agricultural Practices at Tell Brak in Northern Mesopotamia, British Archaeological Reports. Archaeopress, Oxford.	Ur, J.A., Karsgaard, P., Oates, J., 2011. The spatial dimensions of early Mesopotamian urbanism: the Tell Brak suburban survey, 2003–2006. Iraq 73, 1–19.	Styring, A.K., Charles, M., Fantone, F., Hald, M.M., McMahon, A., Meadow, R.H., Nicholls, G.K., Patel, A.K., Pitre, M.C., Smith, A., Sołtysiak, A., Stein, G., Weber, J.A., Weiss, H., Bogaard, A., 2017. Isotope evidence for agricultural extensification reveals how the world’s first cities were fed. Nature Plants 3, 17076. https://doi.org/10.1038/nplants.2017.265
TBR172	Tell Brak	Emmer	5	TW	2645	06/56	21	55	LC2	4200-3900	363-423	63.5442	4.82613	8.16868	7.85868	0.208085	15.3611	Hald, M.M., 2008. A Thousand Years of Farming: Late Chalcolithic Agricultural Practices at Tell Brak in Northern Mesopotamia, British Archaeological Reports. Archaeopress, Oxford.	Ur, J.A., Karsgaard, P., Oates, J., 2011. The spatial dimensions of early Mesopotamian urbanism: the Tell Brak suburban survey, 2003–2006. Iraq 73, 1–19.	Styring, A.K., Charles, M., Fantone, F., Hald, M.M., McMahon, A., Meadow, R.H., Nicholls, G.K., Patel, A.K., Pitre, M.C., Smith, A., Sołtysiak, A., Stein, G., Weber, J.A., Weiss, H., Bogaard, A., 2017. Isotope evidence for agricultural extensification reveals how the world’s first cities were fed. Nature Plants 3, 17076. https://doi.org/10.1038/nplants.2017.266
TBR173	Tell Brak	Free-threshing wheat	5	TW	2645	06/56	21	55	LC2	4200-3900	363-423	61.8784	4.08506	5.39344	5.08344	0.207898	17.6721	Hald, M.M., 2008. A Thousand Years of Farming: Late Chalcolithic Agricultural Practices at Tell Brak in Northern Mesopotamia, British Archaeological Reports. Archaeopress, Oxford.	Ur, J.A., Karsgaard, P., Oates, J., 2011. The spatial dimensions of early Mesopotamian urbanism: the Tell Brak suburban survey, 2003–2006. Iraq 73, 1–19.	Styring, A.K., Charles, M., Fantone, F., Hald, M.M., McMahon, A., Meadow, R.H., Nicholls, G.K., Patel, A.K., Pitre, M.C., Smith, A., Sołtysiak, A., Stein, G., Weber, J.A., Weiss, H., Bogaard, A., 2017. Isotope evidence for agricultural extensification reveals how the world’s first cities were fed. Nature Plants 3, 17076. https://doi.org/10.1038/nplants.2017.267
TBR174	Tell Brak	Hulled barley	6	TW	2645	06/56	21	55	LC2	4200-3900	363-423	66.4632	3.37528	4.97888	4.66888	0.208315	22.973	Hald, M.M., 2008. A Thousand Years of Farming: Late Chalcolithic Agricultural Practices at Tell Brak in Northern Mesopotamia, British Archaeological Reports. Archaeopress, Oxford.	Ur, J.A., Karsgaard, P., Oates, J., 2011. The spatial dimensions of early Mesopotamian urbanism: the Tell Brak suburban survey, 2003–2006. Iraq 73, 1–19.	Styring, A.K., Charles, M., Fantone, F., Hald, M.M., McMahon, A., Meadow, R.H., Nicholls, G.K., Patel, A.K., Pitre, M.C., Smith, A., Sołtysiak, A., Stein, G., Weber, J.A., Weiss, H., Bogaard, A., 2017. Isotope evidence for agricultural extensification reveals how the world’s first cities were fed. Nature Plants 3, 17076. https://doi.org/10.1038/nplants.2017.268
TBR176	Tell Brak	Hulled barley	6	TW	2726	06/82	21	55	LC2	4200-3900	363-423	61.4503	3.8303	7.50633	7.19633	0.207569	18.7171	Hald, M.M., 2008. A Thousand Years of Farming: Late Chalcolithic Agricultural Practices at Tell Brak in Northern Mesopotamia, British Archaeological Reports. Archaeopress, Oxford.	Ur, J.A., Karsgaard, P., Oates, J., 2011. The spatial dimensions of early Mesopotamian urbanism: the Tell Brak suburban survey, 2003–2006. Iraq 73, 1–19.	Styring, A.K., Charles, M., Fantone, F., Hald, M.M., McMahon, A., Meadow, R.H., Nicholls, G.K., Patel, A.K., Pitre, M.C., Smith, A., Sołtysiak, A., Stein, G., Weber, J.A., Weiss, H., Bogaard, A., 2017. Isotope evidence for agricultural extensification reveals how the world’s first cities were fed. Nature Plants 3, 17076. https://doi.org/10.1038/nplants.2017.269
TBR178	Tell Brak	Emmer	8	TW	2607	06/4	20	55	LC2	4200-3900	363-423	64.7016	4.25082	6.5372	6.2272	0.207346	17.7578	Hald, M.M., 2008. A Thousand Years of Farming: Late Chalcolithic Agricultural Practices at Tell Brak in Northern Mesopotamia, British Archaeological Reports. Archaeopress, Oxford.	Ur, J.A., Karsgaard, P., Oates, J., 2011. The spatial dimensions of early Mesopotamian urbanism: the Tell Brak suburban survey, 2003–2006. Iraq 73, 1–19.	Styring, A.K., Charles, M., Fantone, F., Hald, M.M., McMahon, A., Meadow, R.H., Nicholls, G.K., Patel, A.K., Pitre, M.C., Smith, A., Sołtysiak, A., Stein, G., Weber, J.A., Weiss, H., Bogaard, A., 2017. Isotope evidence for agricultural extensification reveals how the world’s first cities were fed. Nature Plants 3, 17076. https://doi.org/10.1038/nplants.2017.270
TBR179	Tell Brak	Hulled barley	8	TW	2607	06/4	20	55	LC2	4200-3900	363-423	64.4341	3.34888	5.92742	5.61742	0.207531	22.4473	Hald, M.M., 2008. A Thousand Years of Farming: Late Chalcolithic Agricultural Practices at Tell Brak in Northern Mesopotamia, British Archaeological Reports. Archaeopress, Oxford.	Ur, J.A., Karsgaard, P., Oates, J., 2011. The spatial dimensions of early Mesopotamian urbanism: the Tell Brak suburban survey, 2003–2006. Iraq 73, 1–19.	Styring, A.K., Charles, M., Fantone, F., Hald, M.M., McMahon, A., Meadow, R.H., Nicholls, G.K., Patel, A.K., Pitre, M.C., Smith, A., Sołtysiak, A., Stein, G., Weber, J.A., Weiss, H., Bogaard, A., 2017. Isotope evidence for agricultural extensification reveals how the world’s first cities were fed. Nature Plants 3, 17076. https://doi.org/10.1038/nplants.2017.271
TBR181	Tell Brak	Emmer	7	TW	2722	06/80	20	55	LC2	4200-3900	363-423	60.0485	3.97388	5.45546	5.14546	0.207845	17.6292	Hald, M.M., 2008. A Thousand Years of Farming: Late Chalcolithic Agricultural Practices at Tell Brak in Northern Mesopotamia, British Archaeological Reports. Archaeopress, Oxford.	Ur, J.A., Karsgaard, P., Oates, J., 2011. The spatial dimensions of early Mesopotamian urbanism: the Tell Brak suburban survey, 2003–2006. Iraq 73, 1–19.	Styring, A.K., Charles, M., Fantone, F., Hald, M.M., McMahon, A., Meadow, R.H., Nicholls, G.K., Patel, A.K., Pitre, M.C., Smith, A., Sołtysiak, A., Stein, G., Weber, J.A., Weiss, H., Bogaard, A., 2017. Isotope evidence for agricultural extensification reveals how the world’s first cities were fed. Nature Plants 3, 17076. https://doi.org/10.1038/nplants.2017.272
TBR182	Tell Brak	Free-threshing wheat	5	TW	2722	06/80	20	55	LC2	4200-3900	363-423	64.3335	3.58462	4.95986	4.64986	0.208337	20.9383	Hald, M.M., 2008. A Thousand Years of Farming: Late Chalcolithic Agricultural Practices at Tell Brak in Northern Mesopotamia, British Archaeological Reports. Archaeopress, Oxford.	Ur, J.A., Karsgaard, P., Oates, J., 2011. The spatial dimensions of early Mesopotamian urbanism: the Tell Brak suburban survey, 2003–2006. Iraq 73, 1–19.	Styring, A.K., Charles, M., Fantone, F., Hald, M.M., McMahon, A., Meadow, R.H., Nicholls, G.K., Patel, A.K., Pitre, M.C., Smith, A., Sołtysiak, A., Stein, G., Weber, J.A., Weiss, H., Bogaard, A., 2017. Isotope evidence for agricultural extensification reveals how the world’s first cities were fed. Nature Plants 3, 17076. https://doi.org/10.1038/nplants.2017.273
TBR183	Tell Brak	Hulled barley	6	TW	2722	06/80	20	55	LC2	4200-3900	363-423	64.6273	3.49767	6.37818	6.06818	0.20737	21.5568	Hald, M.M., 2008. A Thousand Years of Farming: Late Chalcolithic Agricultural Practices at Tell Brak in Northern Mesopotamia, British Archaeological Reports. Archaeopress, Oxford.	Ur, J.A., Karsgaard, P., Oates, J., 2011. The spatial dimensions of early Mesopotamian urbanism: the Tell Brak suburban survey, 2003–2006. Iraq 73, 1–19.	Styring, A.K., Charles, M., Fantone, F., Hald, M.M., McMahon, A., Meadow, R.H., Nicholls, G.K., Patel, A.K., Pitre, M.C., Smith, A., Sołtysiak, A., Stein, G., Weber, J.A., Weiss, H., Bogaard, A., 2017. Isotope evidence for agricultural extensification reveals how the world’s first cities were fed. Nature Plants 3, 17076. https://doi.org/10.1038/nplants.2017.274
TBR185	Tell Brak	Emmer	8	TW	2722	06/98	20	55	LC2	4200-3900	363-423	64.5602	4.1059	6.58968	6.27968	0.207342	18.3444	Hald, M.M., 2008. A Thousand Years of Farming: Late Chalcolithic Agricultural Practices at Tell Brak in Northern Mesopotamia, British Archaeological Reports. Archaeopress, Oxford.	Ur, J.A., Karsgaard, P., Oates, J., 2011. The spatial dimensions of early Mesopotamian urbanism: the Tell Brak suburban survey, 2003–2006. Iraq 73, 1–19.	Styring, A.K., Charles, M., Fantone, F., Hald, M.M., McMahon, A., Meadow, R.H., Nicholls, G.K., Patel, A.K., Pitre, M.C., Smith, A., Sołtysiak, A., Stein, G., Weber, J.A., Weiss, H., Bogaard, A., 2017. Isotope evidence for agricultural extensification reveals how the world’s first cities were fed. Nature Plants 3, 17076. https://doi.org/10.1038/nplants.2017.275
TBR186	Tell Brak	Free-threshing wheat	6	TW	2722	06/98	20	55	LC2	4200-3900	363-423	63.1968	3.95502	6.37336	6.06336	0.207371	18.642	Hald, M.M., 2008. A Thousand Years of Farming: Late Chalcolithic Agricultural Practices at Tell Brak in Northern Mesopotamia, British Archaeological Reports. Archaeopress, Oxford.	Ur, J.A., Karsgaard, P., Oates, J., 2011. The spatial dimensions of early Mesopotamian urbanism: the Tell Brak suburban survey, 2003–2006. Iraq 73, 1–19.	Styring, A.K., Charles, M., Fantone, F., Hald, M.M., McMahon, A., Meadow, R.H., Nicholls, G.K., Patel, A.K., Pitre, M.C., Smith, A., Sołtysiak, A., Stein, G., Weber, J.A., Weiss, H., Bogaard, A., 2017. Isotope evidence for agricultural extensification reveals how the world’s first cities were fed. Nature Plants 3, 17076. https://doi.org/10.1038/nplants.2017.276
TBR187	Tell Brak	Hulled barley	8	TW	2722	06/98	20	55	LC2	4200-3900	363-423	61.8672	3.83823	6.5968	6.2868	0.207342	18.8051	Hald, M.M., 2008. A Thousand Years of Farming: Late Chalcolithic Agricultural Practices at Tell Brak in Northern Mesopotamia, British Archaeological Reports. Archaeopress, Oxford.	Ur, J.A., Karsgaard, P., Oates, J., 2011. The spatial dimensions of early Mesopotamian urbanism: the Tell Brak suburban survey, 2003–2006. Iraq 73, 1–19.	Styring, A.K., Charles, M., Fantone, F., Hald, M.M., McMahon, A., Meadow, R.H., Nicholls, G.K., Patel, A.K., Pitre, M.C., Smith, A., Sołtysiak, A., Stein, G., Weber, J.A., Weiss, H., Bogaard, A., 2017. Isotope evidence for agricultural extensification reveals how the world’s first cities were fed. Nature Plants 3, 17076. https://doi.org/10.1038/nplants.2017.277
TBR188	Tell Brak	Emmer	7	TW	2728	06/99	20	55	LC2	4200-3900	363-423	63.718	4.25278	7.26873	6.95873	0.207456	17.4798	Hald, M.M., 2008. A Thousand Years of Farming: Late Chalcolithic Agricultural Practices at Tell Brak in Northern Mesopotamia, British Archaeological Reports. Archaeopress, Oxford.	Ur, J.A., Karsgaard, P., Oates, J., 2011. The spatial dimensions of early Mesopotamian urbanism: the Tell Brak suburban survey, 2003–2006. Iraq 73, 1–19.	Styring, A.K., Charles, M., Fantone, F., Hald, M.M., McMahon, A., Meadow, R.H., Nicholls, G.K., Patel, A.K., Pitre, M.C., Smith, A., Sołtysiak, A., Stein, G., Weber, J.A., Weiss, H., Bogaard, A., 2017. Isotope evidence for agricultural extensification reveals how the world’s first cities were fed. Nature Plants 3, 17076. https://doi.org/10.1038/nplants.2017.278
TBR189	Tell Brak	Hulled barley	7	TW	2728	06/99	20	55	LC2	4200-3900	363-423	58.4701	4.79621	4.71331	4.40331	0.208642	14.2227	Hald, M.M., 2008. A Thousand Years of Farming: Late Chalcolithic Agricultural Practices at Tell Brak in Northern Mesopotamia, British Archaeological Reports. Archaeopress, Oxford.	Ur, J.A., Karsgaard, P., Oates, J., 2011. The spatial dimensions of early Mesopotamian urbanism: the Tell Brak suburban survey, 2003–2006. Iraq 73, 1–19.	Styring, A.K., Charles, M., Fantone, F., Hald, M.M., McMahon, A., Meadow, R.H., Nicholls, G.K., Patel, A.K., Pitre, M.C., Smith, A., Sołtysiak, A., Stein, G., Weber, J.A., Weiss, H., Bogaard, A., 2017. Isotope evidence for agricultural extensification reveals how the world’s first cities were fed. Nature Plants 3, 17076. https://doi.org/10.1038/nplants.2017.279
TBR191	Tell Brak	Free-threshing wheat	10	TW	2727	06/104	20	55	LC2	4200-3900	363-423	60.3074	4.02663	6.81336	6.50336	0.207345	17.4733	Hald, M.M., 2008. A Thousand Years of Farming: Late Chalcolithic Agricultural Practices at Tell Brak in Northern Mesopotamia, British Archaeological Reports. Archaeopress, Oxford.	Ur, J.A., Karsgaard, P., Oates, J., 2011. The spatial dimensions of early Mesopotamian urbanism: the Tell Brak suburban survey, 2003–2006. Iraq 73, 1–19.	Styring, A.K., Charles, M., Fantone, F., Hald, M.M., McMahon, A., Meadow, R.H., Nicholls, G.K., Patel, A.K., Pitre, M.C., Smith, A., Sołtysiak, A., Stein, G., Weber, J.A., Weiss, H., Bogaard, A., 2017. Isotope evidence for agricultural extensification reveals how the world’s first cities were fed. Nature Plants 3, 17076. https://doi.org/10.1038/nplants.2017.280
TBR192	Tell Brak	Free-threshing wheat	6	TW	2731	06/111	20	55	LC2	4200-3900	363-423	59.7319	3.83273	5.64661	5.33661	0.2077	18.1821	Hald, M.M., 2008. A Thousand Years of Farming: Late Chalcolithic Agricultural Practices at Tell Brak in Northern Mesopotamia, British Archaeological Reports. Archaeopress, Oxford.	Ur, J.A., Karsgaard, P., Oates, J., 2011. The spatial dimensions of early Mesopotamian urbanism: the Tell Brak suburban survey, 2003–2006. Iraq 73, 1–19.	Styring, A.K., Charles, M., Fantone, F., Hald, M.M., McMahon, A., Meadow, R.H., Nicholls, G.K., Patel, A.K., Pitre, M.C., Smith, A., Sołtysiak, A., Stein, G., Weber, J.A., Weiss, H., Bogaard, A., 2017. Isotope evidence for agricultural extensification reveals how the world’s first cities were fed. Nature Plants 3, 17076. https://doi.org/10.1038/nplants.2017.281
TBR193	Tell Brak	Emmer	5	TW	2731	06/126	20	55	LC2	4200-3900	363-423	63.5659	4.84498	7.50072	7.19072	0.207566	15.3066	Hald, M.M., 2008. A Thousand Years of Farming: Late Chalcolithic Agricultural Practices at Tell Brak in Northern Mesopotamia, British Archaeological Reports. Archaeopress, Oxford.	Ur, J.A., Karsgaard, P., Oates, J., 2011. The spatial dimensions of early Mesopotamian urbanism: the Tell Brak suburban survey, 2003–2006. Iraq 73, 1–19.	Styring, A.K., Charles, M., Fantone, F., Hald, M.M., McMahon, A., Meadow, R.H., Nicholls, G.K., Patel, A.K., Pitre, M.C., Smith, A., Sołtysiak, A., Stein, G., Weber, J.A., Weiss, H., Bogaard, A., 2017. Isotope evidence for agricultural extensification reveals how the world’s first cities were fed. Nature Plants 3, 17076. https://doi.org/10.1038/nplants.2017.282
TBR194	Tell Brak	Free-threshing wheat	5	TW	2731	06/126	20	55	LC2	4200-3900	363-423	62.4641	3.93387	6.02668	5.71668	0.207484	18.525	Hald, M.M., 2008. A Thousand Years of Farming: Late Chalcolithic Agricultural Practices at Tell Brak in Northern Mesopotamia, British Archaeological Reports. Archaeopress, Oxford.	Ur, J.A., Karsgaard, P., Oates, J., 2011. The spatial dimensions of early Mesopotamian urbanism: the Tell Brak suburban survey, 2003–2006. Iraq 73, 1–19.	Styring, A.K., Charles, M., Fantone, F., Hald, M.M., McMahon, A., Meadow, R.H., Nicholls, G.K., Patel, A.K., Pitre, M.C., Smith, A., Sołtysiak, A., Stein, G., Weber, J.A., Weiss, H., Bogaard, A., 2017. Isotope evidence for agricultural extensification reveals how the world’s first cities were fed. Nature Plants 3, 17076. https://doi.org/10.1038/nplants.2017.283
TBR195	Tell Brak	Hulled barley	6	TW	2731	06/126	20	55	LC2	4200-3900	363-423	62.6312	3.75642	7.3888	7.0788	0.207508	19.452	Hald, M.M., 2008. A Thousand Years of Farming: Late Chalcolithic Agricultural Practices at Tell Brak in Northern Mesopotamia, British Archaeological Reports. Archaeopress, Oxford.	Ur, J.A., Karsgaard, P., Oates, J., 2011. The spatial dimensions of early Mesopotamian urbanism: the Tell Brak suburban survey, 2003–2006. Iraq 73, 1–19.	Styring, A.K., Charles, M., Fantone, F., Hald, M.M., McMahon, A., Meadow, R.H., Nicholls, G.K., Patel, A.K., Pitre, M.C., Smith, A., Sołtysiak, A., Stein, G., Weber, J.A., Weiss, H., Bogaard, A., 2017. Isotope evidence for agricultural extensification reveals how the world’s first cities were fed. Nature Plants 3, 17076. https://doi.org/10.1038/nplants.2017.284
TBR196	Tell Brak	Emmer	7	TW	2776	06/136	20	55	LC2	4200-3900	363-423	64.0769	3.9124	5.82909	5.51909	0.207584	19.1075	Hald, M.M., 2008. A Thousand Years of Farming: Late Chalcolithic Agricultural Practices at Tell Brak in Northern Mesopotamia, British Archaeological Reports. Archaeopress, Oxford.	Ur, J.A., Karsgaard, P., Oates, J., 2011. The spatial dimensions of early Mesopotamian urbanism: the Tell Brak suburban survey, 2003–2006. Iraq 73, 1–19.	Styring, A.K., Charles, M., Fantone, F., Hald, M.M., McMahon, A., Meadow, R.H., Nicholls, G.K., Patel, A.K., Pitre, M.C., Smith, A., Sołtysiak, A., Stein, G., Weber, J.A., Weiss, H., Bogaard, A., 2017. Isotope evidence for agricultural extensification reveals how the world’s first cities were fed. Nature Plants 3, 17076. https://doi.org/10.1038/nplants.2017.285
TBR197	Tell Brak	Free-threshing wheat	6	TW	2776	06/136	20	55	LC2	4200-3900	363-423	61.3124	3.73271	6.30936	5.99936	0.207386	19.1633	Hald, M.M., 2008. A Thousand Years of Farming: Late Chalcolithic Agricultural Practices at Tell Brak in Northern Mesopotamia, British Archaeological Reports. Archaeopress, Oxford.	Ur, J.A., Karsgaard, P., Oates, J., 2011. The spatial dimensions of early Mesopotamian urbanism: the Tell Brak suburban survey, 2003–2006. Iraq 73, 1–19.	Styring, A.K., Charles, M., Fantone, F., Hald, M.M., McMahon, A., Meadow, R.H., Nicholls, G.K., Patel, A.K., Pitre, M.C., Smith, A., Sołtysiak, A., Stein, G., Weber, J.A., Weiss, H., Bogaard, A., 2017. Isotope evidence for agricultural extensification reveals how the world’s first cities were fed. Nature Plants 3, 17076. https://doi.org/10.1038/nplants.2017.286
TBR198	Tell Brak	Hulled barley	7	TW	2776	06/136	20	55	LC2	4200-3900	363-423	62.4944	3.33865	5.97588	5.66588	0.207507	21.8382	Hald, M.M., 2008. A Thousand Years of Farming: Late Chalcolithic Agricultural Practices at Tell Brak in Northern Mesopotamia, British Archaeological Reports. Archaeopress, Oxford.	Ur, J.A., Karsgaard, P., Oates, J., 2011. The spatial dimensions of early Mesopotamian urbanism: the Tell Brak suburban survey, 2003–2006. Iraq 73, 1–19.	Styring, A.K., Charles, M., Fantone, F., Hald, M.M., McMahon, A., Meadow, R.H., Nicholls, G.K., Patel, A.K., Pitre, M.C., Smith, A., Sołtysiak, A., Stein, G., Weber, J.A., Weiss, H., Bogaard, A., 2017. Isotope evidence for agricultural extensification reveals how the world’s first cities were fed. Nature Plants 3, 17076. https://doi.org/10.1038/nplants.2017.287
TBR200	Tell Brak	Emmer	6	TW	2924	07/9	20	55	LC2	4200-3900	363-423	57.4673	4.69143	5.56014	5.25014	0.207763	14.291	Hald, M.M., 2008. A Thousand Years of Farming: Late Chalcolithic Agricultural Practices at Tell Brak in Northern Mesopotamia, British Archaeological Reports. Archaeopress, Oxford.	Ur, J.A., Karsgaard, P., Oates, J., 2011. The spatial dimensions of early Mesopotamian urbanism: the Tell Brak suburban survey, 2003–2006. Iraq 73, 1–19.	Styring, A.K., Charles, M., Fantone, F., Hald, M.M., McMahon, A., Meadow, R.H., Nicholls, G.K., Patel, A.K., Pitre, M.C., Smith, A., Sołtysiak, A., Stein, G., Weber, J.A., Weiss, H., Bogaard, A., 2017. Isotope evidence for agricultural extensification reveals how the world’s first cities were fed. Nature Plants 3, 17076. https://doi.org/10.1038/nplants.2017.288
TBR201	Tell Brak	Free-threshing wheat	4	TW	2924	07/9	20	55	LC2	4200-3900	363-423	59.7139	4.09089	6.87941	6.56941	0.207352	17.0296	Hald, M.M., 2008. A Thousand Years of Farming: Late Chalcolithic Agricultural Practices at Tell Brak in Northern Mesopotamia, British Archaeological Reports. Archaeopress, Oxford.	Ur, J.A., Karsgaard, P., Oates, J., 2011. The spatial dimensions of early Mesopotamian urbanism: the Tell Brak suburban survey, 2003–2006. Iraq 73, 1–19.	Styring, A.K., Charles, M., Fantone, F., Hald, M.M., McMahon, A., Meadow, R.H., Nicholls, G.K., Patel, A.K., Pitre, M.C., Smith, A., Sołtysiak, A., Stein, G., Weber, J.A., Weiss, H., Bogaard, A., 2017. Isotope evidence for agricultural extensification reveals how the world’s first cities were fed. Nature Plants 3, 17076. https://doi.org/10.1038/nplants.2017.289
TBR202	Tell Brak	Hulled barley	8	TW	2924	07/9	20	55	LC2	4200-3900	363-423	58.1292	4.33607	7.26866	6.95866	0.207456	15.6403	Hald, M.M., 2008. A Thousand Years of Farming: Late Chalcolithic Agricultural Practices at Tell Brak in Northern Mesopotamia, British Archaeological Reports. Archaeopress, Oxford.	Ur, J.A., Karsgaard, P., Oates, J., 2011. The spatial dimensions of early Mesopotamian urbanism: the Tell Brak suburban survey, 2003–2006. Iraq 73, 1–19.	Styring, A.K., Charles, M., Fantone, F., Hald, M.M., McMahon, A., Meadow, R.H., Nicholls, G.K., Patel, A.K., Pitre, M.C., Smith, A., Sołtysiak, A., Stein, G., Weber, J.A., Weiss, H., Bogaard, A., 2017. Isotope evidence for agricultural extensification reveals how the world’s first cities were fed. Nature Plants 3, 17076. https://doi.org/10.1038/nplants.2017.290
TBR203	Tell Brak	Emmer	8	TW-N	2979	07/79	20	55	LC2	4200-3900	363-423	63.3992	5.66681	7.06913	6.75913	0.20739	13.0524	Hald, M.M., 2008. A Thousand Years of Farming: Late Chalcolithic Agricultural Practices at Tell Brak in Northern Mesopotamia, British Archaeological Reports. Archaeopress, Oxford.	Ur, J.A., Karsgaard, P., Oates, J., 2011. The spatial dimensions of early Mesopotamian urbanism: the Tell Brak suburban survey, 2003–2006. Iraq 73, 1–19.	Styring, A.K., Charles, M., Fantone, F., Hald, M.M., McMahon, A., Meadow, R.H., Nicholls, G.K., Patel, A.K., Pitre, M.C., Smith, A., Sołtysiak, A., Stein, G., Weber, J.A., Weiss, H., Bogaard, A., 2017. Isotope evidence for agricultural extensification reveals how the world’s first cities were fed. Nature Plants 3, 17076. https://doi.org/10.1038/nplants.2017.291
TBR204	Tell Brak	Free-threshing wheat	6	TW-N	2979	07/79	20	55	LC2	4200-3900	363-423	58.5416	4.64489	7.75968	7.44968	0.207732	14.704	Hald, M.M., 2008. A Thousand Years of Farming: Late Chalcolithic Agricultural Practices at Tell Brak in Northern Mesopotamia, British Archaeological Reports. Archaeopress, Oxford.	Ur, J.A., Karsgaard, P., Oates, J., 2011. The spatial dimensions of early Mesopotamian urbanism: the Tell Brak suburban survey, 2003–2006. Iraq 73, 1–19.	Styring, A.K., Charles, M., Fantone, F., Hald, M.M., McMahon, A., Meadow, R.H., Nicholls, G.K., Patel, A.K., Pitre, M.C., Smith, A., Sołtysiak, A., Stein, G., Weber, J.A., Weiss, H., Bogaard, A., 2017. Isotope evidence for agricultural extensification reveals how the world’s first cities were fed. Nature Plants 3, 17076. https://doi.org/10.1038/nplants.2017.292
TBR205	Tell Brak	Hulled barley	8	TW-N	2979	07/79	20	55	LC2	4200-3900	363-423	60.5038	4.46188	9.09036	8.78036	0.20929	15.8202	Hald, M.M., 2008. A Thousand Years of Farming: Late Chalcolithic Agricultural Practices at Tell Brak in Northern Mesopotamia, British Archaeological Reports. Archaeopress, Oxford.	Ur, J.A., Karsgaard, P., Oates, J., 2011. The spatial dimensions of early Mesopotamian urbanism: the Tell Brak suburban survey, 2003–2006. Iraq 73, 1–19.	Styring, A.K., Charles, M., Fantone, F., Hald, M.M., McMahon, A., Meadow, R.H., Nicholls, G.K., Patel, A.K., Pitre, M.C., Smith, A., Sołtysiak, A., Stein, G., Weber, J.A., Weiss, H., Bogaard, A., 2017. Isotope evidence for agricultural extensification reveals how the world’s first cities were fed. Nature Plants 3, 17076. https://doi.org/10.1038/nplants.2017.293
TBR207	Tell Brak	Free-threshing wheat	5	TW	2725	06/81	19-20	55	LC2	4200-3900	363-423	60.7821	3.86615	6.00017	5.69017	0.207495	18.3419	Hald, M.M., 2008. A Thousand Years of Farming: Late Chalcolithic Agricultural Practices at Tell Brak in Northern Mesopotamia, British Archaeological Reports. Archaeopress, Oxford.	Ur, J.A., Karsgaard, P., Oates, J., 2011. The spatial dimensions of early Mesopotamian urbanism: the Tell Brak suburban survey, 2003–2006. Iraq 73, 1–19.	Styring, A.K., Charles, M., Fantone, F., Hald, M.M., McMahon, A., Meadow, R.H., Nicholls, G.K., Patel, A.K., Pitre, M.C., Smith, A., Sołtysiak, A., Stein, G., Weber, J.A., Weiss, H., Bogaard, A., 2017. Isotope evidence for agricultural extensification reveals how the world’s first cities were fed. Nature Plants 3, 17076. https://doi.org/10.1038/nplants.2017.294
TBR208	Tell Brak	Free-threshing wheat	5	TW	2730	06/116	19-20	55	LC2	4200-3900	363-423	68.1275	4.1704	5.26704	4.95704	0.208013	19.0586	Hald, M.M., 2008. A Thousand Years of Farming: Late Chalcolithic Agricultural Practices at Tell Brak in Northern Mesopotamia, British Archaeological Reports. Archaeopress, Oxford.	Ur, J.A., Karsgaard, P., Oates, J., 2011. The spatial dimensions of early Mesopotamian urbanism: the Tell Brak suburban survey, 2003–2006. Iraq 73, 1–19.	Styring, A.K., Charles, M., Fantone, F., Hald, M.M., McMahon, A., Meadow, R.H., Nicholls, G.K., Patel, A.K., Pitre, M.C., Smith, A., Sołtysiak, A., Stein, G., Weber, J.A., Weiss, H., Bogaard, A., 2017. Isotope evidence for agricultural extensification reveals how the world’s first cities were fed. Nature Plants 3, 17076. https://doi.org/10.1038/nplants.2017.295
TBR209	Tell Brak	Emmer	5	TW	2570	06/7	19	55	LC2	4200-3900	363-423	57.1329	5.14561	6.0785	5.7685	0.207462	12.9538	Hald, M.M., 2008. A Thousand Years of Farming: Late Chalcolithic Agricultural Practices at Tell Brak in Northern Mesopotamia, British Archaeological Reports. Archaeopress, Oxford.	Ur, J.A., Karsgaard, P., Oates, J., 2011. The spatial dimensions of early Mesopotamian urbanism: the Tell Brak suburban survey, 2003–2006. Iraq 73, 1–19.	Styring, A.K., Charles, M., Fantone, F., Hald, M.M., McMahon, A., Meadow, R.H., Nicholls, G.K., Patel, A.K., Pitre, M.C., Smith, A., Sołtysiak, A., Stein, G., Weber, J.A., Weiss, H., Bogaard, A., 2017. Isotope evidence for agricultural extensification reveals how the world’s first cities were fed. Nature Plants 3, 17076. https://doi.org/10.1038/nplants.2017.296
TBR211	Tell Brak	Emmer	6	TW	2572	06/12	19	55	LC2	4200-3900	363-423	61.8914	4.25105	5.48648	5.17648	0.20782	16.9856	Hald, M.M., 2008. A Thousand Years of Farming: Late Chalcolithic Agricultural Practices at Tell Brak in Northern Mesopotamia, British Archaeological Reports. Archaeopress, Oxford.	Ur, J.A., Karsgaard, P., Oates, J., 2011. The spatial dimensions of early Mesopotamian urbanism: the Tell Brak suburban survey, 2003–2006. Iraq 73, 1–19.	Styring, A.K., Charles, M., Fantone, F., Hald, M.M., McMahon, A., Meadow, R.H., Nicholls, G.K., Patel, A.K., Pitre, M.C., Smith, A., Sołtysiak, A., Stein, G., Weber, J.A., Weiss, H., Bogaard, A., 2017. Isotope evidence for agricultural extensification reveals how the world’s first cities were fed. Nature Plants 3, 17076. https://doi.org/10.1038/nplants.2017.297
TBR212	Tell Brak	Free-threshing wheat	5	TW	2572	06/12	19	55	LC2	4200-3900	363-423	64.1463	3.34066	4.29703	3.98703	0.209249	22.402	Hald, M.M., 2008. A Thousand Years of Farming: Late Chalcolithic Agricultural Practices at Tell Brak in Northern Mesopotamia, British Archaeological Reports. Archaeopress, Oxford.	Ur, J.A., Karsgaard, P., Oates, J., 2011. The spatial dimensions of early Mesopotamian urbanism: the Tell Brak suburban survey, 2003–2006. Iraq 73, 1–19.	Styring, A.K., Charles, M., Fantone, F., Hald, M.M., McMahon, A., Meadow, R.H., Nicholls, G.K., Patel, A.K., Pitre, M.C., Smith, A., Sołtysiak, A., Stein, G., Weber, J.A., Weiss, H., Bogaard, A., 2017. Isotope evidence for agricultural extensification reveals how the world’s first cities were fed. Nature Plants 3, 17076. https://doi.org/10.1038/nplants.2017.298
TBR213	Tell Brak	Hulled barley	7	TW	2572	06/12	19	55	LC2	4200-3900	363-423	61.006	3.93132	5.62615	5.31615	0.207714	18.1043	Hald, M.M., 2008. A Thousand Years of Farming: Late Chalcolithic Agricultural Practices at Tell Brak in Northern Mesopotamia, British Archaeological Reports. Archaeopress, Oxford.	Ur, J.A., Karsgaard, P., Oates, J., 2011. The spatial dimensions of early Mesopotamian urbanism: the Tell Brak suburban survey, 2003–2006. Iraq 73, 1–19.	Styring, A.K., Charles, M., Fantone, F., Hald, M.M., McMahon, A., Meadow, R.H., Nicholls, G.K., Patel, A.K., Pitre, M.C., Smith, A., Sołtysiak, A., Stein, G., Weber, J.A., Weiss, H., Bogaard, A., 2017. Isotope evidence for agricultural extensification reveals how the world’s first cities were fed. Nature Plants 3, 17076. https://doi.org/10.1038/nplants.2017.299
TBR215	Tell Brak	Emmer	7	TW	2581	06/13	19	55	LC2	4200-3900	363-423	61.3523	4.41306	7.46197	7.15197	0.207545	16.2195	Hald, M.M., 2008. A Thousand Years of Farming: Late Chalcolithic Agricultural Practices at Tell Brak in Northern Mesopotamia, British Archaeological Reports. Archaeopress, Oxford.	Ur, J.A., Karsgaard, P., Oates, J., 2011. The spatial dimensions of early Mesopotamian urbanism: the Tell Brak suburban survey, 2003–2006. Iraq 73, 1–19.	Styring, A.K., Charles, M., Fantone, F., Hald, M.M., McMahon, A., Meadow, R.H., Nicholls, G.K., Patel, A.K., Pitre, M.C., Smith, A., Sołtysiak, A., Stein, G., Weber, J.A., Weiss, H., Bogaard, A., 2017. Isotope evidence for agricultural extensification reveals how the world’s first cities were fed. Nature Plants 3, 17076. https://doi.org/10.1038/nplants.2017.300
TBR216	Tell Brak	Free-threshing wheat	4	TW	2581	06/13	19	55	LC2	4200-3900	363-423	62.8268	4.90022	8.36944	8.05944	0.208299	14.9581	Hald, M.M., 2008. A Thousand Years of Farming: Late Chalcolithic Agricultural Practices at Tell Brak in Northern Mesopotamia, British Archaeological Reports. Archaeopress, Oxford.	Ur, J.A., Karsgaard, P., Oates, J., 2011. The spatial dimensions of early Mesopotamian urbanism: the Tell Brak suburban survey, 2003–2006. Iraq 73, 1–19.	Styring, A.K., Charles, M., Fantone, F., Hald, M.M., McMahon, A., Meadow, R.H., Nicholls, G.K., Patel, A.K., Pitre, M.C., Smith, A., Sołtysiak, A., Stein, G., Weber, J.A., Weiss, H., Bogaard, A., 2017. Isotope evidence for agricultural extensification reveals how the world’s first cities were fed. Nature Plants 3, 17076. https://doi.org/10.1038/nplants.2017.301
TBR217	Tell Brak	Hulled barley	8	TW	2581	06/13	19	55	LC2	4200-3900	363-423	66.2255	5.24776	7.50893	7.19893	0.20757	14.7231	Hald, M.M., 2008. A Thousand Years of Farming: Late Chalcolithic Agricultural Practices at Tell Brak in Northern Mesopotamia, British Archaeological Reports. Archaeopress, Oxford.	Ur, J.A., Karsgaard, P., Oates, J., 2011. The spatial dimensions of early Mesopotamian urbanism: the Tell Brak suburban survey, 2003–2006. Iraq 73, 1–19.	Styring, A.K., Charles, M., Fantone, F., Hald, M.M., McMahon, A., Meadow, R.H., Nicholls, G.K., Patel, A.K., Pitre, M.C., Smith, A., Sołtysiak, A., Stein, G., Weber, J.A., Weiss, H., Bogaard, A., 2017. Isotope evidence for agricultural extensification reveals how the world’s first cities were fed. Nature Plants 3, 17076. https://doi.org/10.1038/nplants.2017.302
TBR218	Tell Brak	Emmer	6	TW	2567	06/16	19	55	LC2	4200-3900	363-423	63.6973	4.84361	6.4975	6.1875	0.20735	15.3426	Hald, M.M., 2008. A Thousand Years of Farming: Late Chalcolithic Agricultural Practices at Tell Brak in Northern Mesopotamia, British Archaeological Reports. Archaeopress, Oxford.	Ur, J.A., Karsgaard, P., Oates, J., 2011. The spatial dimensions of early Mesopotamian urbanism: the Tell Brak suburban survey, 2003–2006. Iraq 73, 1–19.	Styring, A.K., Charles, M., Fantone, F., Hald, M.M., McMahon, A., Meadow, R.H., Nicholls, G.K., Patel, A.K., Pitre, M.C., Smith, A., Sołtysiak, A., Stein, G., Weber, J.A., Weiss, H., Bogaard, A., 2017. Isotope evidence for agricultural extensification reveals how the world’s first cities were fed. Nature Plants 3, 17076. https://doi.org/10.1038/nplants.2017.303
TBR219	Tell Brak	Hulled barley	8	TW	2567	06/16	19	55	LC2	4200-3900	363-423	61.1133	3.80631	6.87607	6.56607	0.207352	18.7318	Hald, M.M., 2008. A Thousand Years of Farming: Late Chalcolithic Agricultural Practices at Tell Brak in Northern Mesopotamia, British Archaeological Reports. Archaeopress, Oxford.	Ur, J.A., Karsgaard, P., Oates, J., 2011. The spatial dimensions of early Mesopotamian urbanism: the Tell Brak suburban survey, 2003–2006. Iraq 73, 1–19.	Styring, A.K., Charles, M., Fantone, F., Hald, M.M., McMahon, A., Meadow, R.H., Nicholls, G.K., Patel, A.K., Pitre, M.C., Smith, A., Sołtysiak, A., Stein, G., Weber, J.A., Weiss, H., Bogaard, A., 2017. Isotope evidence for agricultural extensification reveals how the world’s first cities were fed. Nature Plants 3, 17076. https://doi.org/10.1038/nplants.2017.304
TBR221	Tell Brak	Emmer	5	TW	2618	06/27	19	55	LC2	4200-3900	363-423	59.8274	4.68409	9.79041	9.48041	0.210578	14.9012	Hald, M.M., 2008. A Thousand Years of Farming: Late Chalcolithic Agricultural Practices at Tell Brak in Northern Mesopotamia, British Archaeological Reports. Archaeopress, Oxford.	Ur, J.A., Karsgaard, P., Oates, J., 2011. The spatial dimensions of early Mesopotamian urbanism: the Tell Brak suburban survey, 2003–2006. Iraq 73, 1–19.	Styring, A.K., Charles, M., Fantone, F., Hald, M.M., McMahon, A., Meadow, R.H., Nicholls, G.K., Patel, A.K., Pitre, M.C., Smith, A., Sołtysiak, A., Stein, G., Weber, J.A., Weiss, H., Bogaard, A., 2017. Isotope evidence for agricultural extensification reveals how the world’s first cities were fed. Nature Plants 3, 17076. https://doi.org/10.1038/nplants.2017.305
TBR222	Tell Brak	Free-threshing wheat	5	TW	2618	06/27	19	55	LC2	4200-3900	363-423	64.3131	4.04209	4.99986	4.68986	0.208291	18.5627	Hald, M.M., 2008. A Thousand Years of Farming: Late Chalcolithic Agricultural Practices at Tell Brak in Northern Mesopotamia, British Archaeological Reports. Archaeopress, Oxford.	Ur, J.A., Karsgaard, P., Oates, J., 2011. The spatial dimensions of early Mesopotamian urbanism: the Tell Brak suburban survey, 2003–2006. Iraq 73, 1–19.	Styring, A.K., Charles, M., Fantone, F., Hald, M.M., McMahon, A., Meadow, R.H., Nicholls, G.K., Patel, A.K., Pitre, M.C., Smith, A., Sołtysiak, A., Stein, G., Weber, J.A., Weiss, H., Bogaard, A., 2017. Isotope evidence for agricultural extensification reveals how the world’s first cities were fed. Nature Plants 3, 17076. https://doi.org/10.1038/nplants.2017.306
TBR223	Tell Brak	Hulled barley	4	TW	2618	06/27	19	55	LC2	4200-3900	363-423	60.4897	4.37828	7.29481	6.98481	0.207466	16.1185	Hald, M.M., 2008. A Thousand Years of Farming: Late Chalcolithic Agricultural Practices at Tell Brak in Northern Mesopotamia, British Archaeological Reports. Archaeopress, Oxford.	Ur, J.A., Karsgaard, P., Oates, J., 2011. The spatial dimensions of early Mesopotamian urbanism: the Tell Brak suburban survey, 2003–2006. Iraq 73, 1–19.	Styring, A.K., Charles, M., Fantone, F., Hald, M.M., McMahon, A., Meadow, R.H., Nicholls, G.K., Patel, A.K., Pitre, M.C., Smith, A., Sołtysiak, A., Stein, G., Weber, J.A., Weiss, H., Bogaard, A., 2017. Isotope evidence for agricultural extensification reveals how the world’s first cities were fed. Nature Plants 3, 17076. https://doi.org/10.1038/nplants.2017.307
TBR224	Tell Brak	Emmer	6	TW	2574	06/30	19	55	LC2	4200-3900	363-423	61.0919	4.01942	2.61701	2.30701	0.212841	17.7324	Hald, M.M., 2008. A Thousand Years of Farming: Late Chalcolithic Agricultural Practices at Tell Brak in Northern Mesopotamia, British Archaeological Reports. Archaeopress, Oxford.	Ur, J.A., Karsgaard, P., Oates, J., 2011. The spatial dimensions of early Mesopotamian urbanism: the Tell Brak suburban survey, 2003–2006. Iraq 73, 1–19.	Styring, A.K., Charles, M., Fantone, F., Hald, M.M., McMahon, A., Meadow, R.H., Nicholls, G.K., Patel, A.K., Pitre, M.C., Smith, A., Sołtysiak, A., Stein, G., Weber, J.A., Weiss, H., Bogaard, A., 2017. Isotope evidence for agricultural extensification reveals how the world’s first cities were fed. Nature Plants 3, 17076. https://doi.org/10.1038/nplants.2017.308
TBR225	Tell Brak	Free-threshing wheat	6	TW	2574	06/30	19	55	LC2	4200-3900	363-423	61.7942	4.05845	3.40429	3.09429	0.210932	17.7637	Hald, M.M., 2008. A Thousand Years of Farming: Late Chalcolithic Agricultural Practices at Tell Brak in Northern Mesopotamia, British Archaeological Reports. Archaeopress, Oxford.	Ur, J.A., Karsgaard, P., Oates, J., 2011. The spatial dimensions of early Mesopotamian urbanism: the Tell Brak suburban survey, 2003–2006. Iraq 73, 1–19.	Styring, A.K., Charles, M., Fantone, F., Hald, M.M., McMahon, A., Meadow, R.H., Nicholls, G.K., Patel, A.K., Pitre, M.C., Smith, A., Sołtysiak, A., Stein, G., Weber, J.A., Weiss, H., Bogaard, A., 2017. Isotope evidence for agricultural extensification reveals how the world’s first cities were fed. Nature Plants 3, 17076. https://doi.org/10.1038/nplants.2017.309
TBR226	Tell Brak	Hulled barley	10	TW	2574	06/30	19	55	LC2	4200-3900	363-423	62.6208	4.01507	4.25164	3.94164	0.209322	18.1959	Hald, M.M., 2008. A Thousand Years of Farming: Late Chalcolithic Agricultural Practices at Tell Brak in Northern Mesopotamia, British Archaeological Reports. Archaeopress, Oxford.	Ur, J.A., Karsgaard, P., Oates, J., 2011. The spatial dimensions of early Mesopotamian urbanism: the Tell Brak suburban survey, 2003–2006. Iraq 73, 1–19.	Styring, A.K., Charles, M., Fantone, F., Hald, M.M., McMahon, A., Meadow, R.H., Nicholls, G.K., Patel, A.K., Pitre, M.C., Smith, A., Sołtysiak, A., Stein, G., Weber, J.A., Weiss, H., Bogaard, A., 2017. Isotope evidence for agricultural extensification reveals how the world’s first cities were fed. Nature Plants 3, 17076. https://doi.org/10.1038/nplants.2017.310
TBR227	Tell Brak	Hulled barley	10	TW	2586	06/41	19	55	LC2	4200-3900	363-423	58.1189	5.32628	5.01369	4.70369	0.208275	12.7304	Hald, M.M., 2008. A Thousand Years of Farming: Late Chalcolithic Agricultural Practices at Tell Brak in Northern Mesopotamia, British Archaeological Reports. Archaeopress, Oxford.	Ur, J.A., Karsgaard, P., Oates, J., 2011. The spatial dimensions of early Mesopotamian urbanism: the Tell Brak suburban survey, 2003–2006. Iraq 73, 1–19.	Styring, A.K., Charles, M., Fantone, F., Hald, M.M., McMahon, A., Meadow, R.H., Nicholls, G.K., Patel, A.K., Pitre, M.C., Smith, A., Sołtysiak, A., Stein, G., Weber, J.A., Weiss, H., Bogaard, A., 2017. Isotope evidence for agricultural extensification reveals how the world’s first cities were fed. Nature Plants 3, 17076. https://doi.org/10.1038/nplants.2017.311
TBR229	Tell Brak	Emmer	4	TW	2567	06/6	19	55	LC2	4200-3900	363-423	61.8249	4.33306	6.09976	5.78976	0.207453	16.6462	Hald, M.M., 2008. A Thousand Years of Farming: Late Chalcolithic Agricultural Practices at Tell Brak in Northern Mesopotamia, British Archaeological Reports. Archaeopress, Oxford.	Ur, J.A., Karsgaard, P., Oates, J., 2011. The spatial dimensions of early Mesopotamian urbanism: the Tell Brak suburban survey, 2003–2006. Iraq 73, 1–19.	Styring, A.K., Charles, M., Fantone, F., Hald, M.M., McMahon, A., Meadow, R.H., Nicholls, G.K., Patel, A.K., Pitre, M.C., Smith, A., Sołtysiak, A., Stein, G., Weber, J.A., Weiss, H., Bogaard, A., 2017. Isotope evidence for agricultural extensification reveals how the world’s first cities were fed. Nature Plants 3, 17076. https://doi.org/10.1038/nplants.2017.312
TBR230	Tell Brak	Free-threshing wheat	5	TW	2588	06/44	19	55	LC2	4200-3900	363-423	60.2314	3.16422	5.30459	4.99459	0.207978	22.2077	Hald, M.M., 2008. A Thousand Years of Farming: Late Chalcolithic Agricultural Practices at Tell Brak in Northern Mesopotamia, British Archaeological Reports. Archaeopress, Oxford.	Ur, J.A., Karsgaard, P., Oates, J., 2011. The spatial dimensions of early Mesopotamian urbanism: the Tell Brak suburban survey, 2003–2006. Iraq 73, 1–19.	Styring, A.K., Charles, M., Fantone, F., Hald, M.M., McMahon, A., Meadow, R.H., Nicholls, G.K., Patel, A.K., Pitre, M.C., Smith, A., Sołtysiak, A., Stein, G., Weber, J.A., Weiss, H., Bogaard, A., 2017. Isotope evidence for agricultural extensification reveals how the world’s first cities were fed. Nature Plants 3, 17076. https://doi.org/10.1038/nplants.2017.313
TBR231	Tell Brak	Hulled barley	8	TW	2567	06/6	19	55	LC2	4200-3900	363-423	62.8176	4.9925	7.21605	6.90605	0.207436	14.6795	Hald, M.M., 2008. A Thousand Years of Farming: Late Chalcolithic Agricultural Practices at Tell Brak in Northern Mesopotamia, British Archaeological Reports. Archaeopress, Oxford.	Ur, J.A., Karsgaard, P., Oates, J., 2011. The spatial dimensions of early Mesopotamian urbanism: the Tell Brak suburban survey, 2003–2006. Iraq 73, 1–19.	Styring, A.K., Charles, M., Fantone, F., Hald, M.M., McMahon, A., Meadow, R.H., Nicholls, G.K., Patel, A.K., Pitre, M.C., Smith, A., Sołtysiak, A., Stein, G., Weber, J.A., Weiss, H., Bogaard, A., 2017. Isotope evidence for agricultural extensification reveals how the world’s first cities were fed. Nature Plants 3, 17076. https://doi.org/10.1038/nplants.2017.314
TBR233	Tell Brak	Emmer	4	TW	2586	06/58	19	55	LC2	4200-3900	363-423	61.2686	7.25626	8.03393	7.72393	0.207956	9.85081	Hald, M.M., 2008. A Thousand Years of Farming: Late Chalcolithic Agricultural Practices at Tell Brak in Northern Mesopotamia, British Archaeological Reports. Archaeopress, Oxford.	Ur, J.A., Karsgaard, P., Oates, J., 2011. The spatial dimensions of early Mesopotamian urbanism: the Tell Brak suburban survey, 2003–2006. Iraq 73, 1–19.	Styring, A.K., Charles, M., Fantone, F., Hald, M.M., McMahon, A., Meadow, R.H., Nicholls, G.K., Patel, A.K., Pitre, M.C., Smith, A., Sołtysiak, A., Stein, G., Weber, J.A., Weiss, H., Bogaard, A., 2017. Isotope evidence for agricultural extensification reveals how the world’s first cities were fed. Nature Plants 3, 17076. https://doi.org/10.1038/nplants.2017.315
TBR234	Tell Brak	Hulled barley	5	TW	2586	06/58	19	55	LC2	4200-3900	363-423	59.083	6.03629	8.08883	7.77883	0.208007	11.4193	Hald, M.M., 2008. A Thousand Years of Farming: Late Chalcolithic Agricultural Practices at Tell Brak in Northern Mesopotamia, British Archaeological Reports. Archaeopress, Oxford.	Ur, J.A., Karsgaard, P., Oates, J., 2011. The spatial dimensions of early Mesopotamian urbanism: the Tell Brak suburban survey, 2003–2006. Iraq 73, 1–19.	Styring, A.K., Charles, M., Fantone, F., Hald, M.M., McMahon, A., Meadow, R.H., Nicholls, G.K., Patel, A.K., Pitre, M.C., Smith, A., Sołtysiak, A., Stein, G., Weber, J.A., Weiss, H., Bogaard, A., 2017. Isotope evidence for agricultural extensification reveals how the world’s first cities were fed. Nature Plants 3, 17076. https://doi.org/10.1038/nplants.2017.316
TBR235	Tell Brak	Free-threshing wheat	5	TW	2652	06/61	18b or 19	55	LC2	4200-3900	363-423	61.3388	3.94373	5.94416	5.63416	0.207522	18.1458	Hald, M.M., 2008. A Thousand Years of Farming: Late Chalcolithic Agricultural Practices at Tell Brak in Northern Mesopotamia, British Archaeological Reports. Archaeopress, Oxford.	Ur, J.A., Karsgaard, P., Oates, J., 2011. The spatial dimensions of early Mesopotamian urbanism: the Tell Brak suburban survey, 2003–2006. Iraq 73, 1–19.	Styring, A.K., Charles, M., Fantone, F., Hald, M.M., McMahon, A., Meadow, R.H., Nicholls, G.K., Patel, A.K., Pitre, M.C., Smith, A., Sołtysiak, A., Stein, G., Weber, J.A., Weiss, H., Bogaard, A., 2017. Isotope evidence for agricultural extensification reveals how the world’s first cities were fed. Nature Plants 3, 17076. https://doi.org/10.1038/nplants.2017.317
TEL101	Tell Leilan	Hulled barley	6	44S16		109	5	90	EJ IV (Leilan IIb)	2300-2230	395-465	50.5279	2.76066	5.05905	4.74905	0.138081	21.3533	Weiss, H., Manning, S., Ristvet, L., Mori, L., Besonen, M., McCarthy, A., Quenet, P., Smith, A., Bahrani, Z., 2012. Tell Leilan Akkadian imperialization, collapse and short-lived reoccupation defined by high-resolution radiocarbon dating, in: Weiss, H. (Ed.), Seven Generations Since the Fall of Akkad. Harrassowitz Verlag, Wiesbaden, pp. 163–192; Harvey Weiss pers. comm.	Weiss, H., Manning, S., Ristvet, L., Mori, L., Besonen, M., McCarthy, A., Quenet, P., Smith, A., Bahrani, Z., 2012. Tell Leilan Akkadian imperialization, collapse and short-lived reoccupation defined by high-resolution radiocarbon dating, in: Weiss, H. (Ed.), Seven Generations Since the Fall of Akkad. Harrassowitz Verlag, Wiesbaden, pp. 163–192; Harvey Weiss pers. comm.	Styring, A.K., Charles, M., Fantone, F., Hald, M.M., McMahon, A., Meadow, R.H., Nicholls, G.K., Patel, A.K., Pitre, M.C., Smith, A., Sołtysiak, A., Stein, G., Weber, J.A., Weiss, H., Bogaard, A., 2017. Isotope evidence for agricultural extensification reveals how the world’s first cities were fed. Nature Plants 3, 17076. https://doi.org/10.1038/nplants.2017.318
TEL102	Tell Leilan	Hulled barley	4	44S16		115	10	90	EJ IV (Leilan IIb)	2300-2230	395-465	42.8737	8.34469	9.18308	8.87308	0.134317	5.99416	Weiss, H., Manning, S., Ristvet, L., Mori, L., Besonen, M., McCarthy, A., Quenet, P., Smith, A., Bahrani, Z., 2012. Tell Leilan Akkadian imperialization, collapse and short-lived reoccupation defined by high-resolution radiocarbon dating, in: Weiss, H. (Ed.), Seven Generations Since the Fall of Akkad. Harrassowitz Verlag, Wiesbaden, pp. 163–192; Harvey Weiss pers. comm.	Weiss, H., Manning, S., Ristvet, L., Mori, L., Besonen, M., McCarthy, A., Quenet, P., Smith, A., Bahrani, Z., 2012. Tell Leilan Akkadian imperialization, collapse and short-lived reoccupation defined by high-resolution radiocarbon dating, in: Weiss, H. (Ed.), Seven Generations Since the Fall of Akkad. Harrassowitz Verlag, Wiesbaden, pp. 163–192; Harvey Weiss pers. comm.	Styring, A.K., Charles, M., Fantone, F., Hald, M.M., McMahon, A., Meadow, R.H., Nicholls, G.K., Patel, A.K., Pitre, M.C., Smith, A., Sołtysiak, A., Stein, G., Weber, J.A., Weiss, H., Bogaard, A., 2017. Isotope evidence for agricultural extensification reveals how the world’s first cities were fed. Nature Plants 3, 17076. https://doi.org/10.1038/nplants.2017.319
TEL103	Tell Leilan	Hulled barley	10	44S16		115	9	90	EJ IV (Leilan IIb)	2300-2230	395-465	47.4325	3.45756	4.59295	4.28295	0.139376	16.0049	Weiss, H., Manning, S., Ristvet, L., Mori, L., Besonen, M., McCarthy, A., Quenet, P., Smith, A., Bahrani, Z., 2012. Tell Leilan Akkadian imperialization, collapse and short-lived reoccupation defined by high-resolution radiocarbon dating, in: Weiss, H. (Ed.), Seven Generations Since the Fall of Akkad. Harrassowitz Verlag, Wiesbaden, pp. 163–192; Harvey Weiss pers. comm.	Weiss, H., Manning, S., Ristvet, L., Mori, L., Besonen, M., McCarthy, A., Quenet, P., Smith, A., Bahrani, Z., 2012. Tell Leilan Akkadian imperialization, collapse and short-lived reoccupation defined by high-resolution radiocarbon dating, in: Weiss, H. (Ed.), Seven Generations Since the Fall of Akkad. Harrassowitz Verlag, Wiesbaden, pp. 163–192; Harvey Weiss pers. comm.	Styring, A.K., Charles, M., Fantone, F., Hald, M.M., McMahon, A., Meadow, R.H., Nicholls, G.K., Patel, A.K., Pitre, M.C., Smith, A., Sołtysiak, A., Stein, G., Weber, J.A., Weiss, H., Bogaard, A., 2017. Isotope evidence for agricultural extensification reveals how the world’s first cities were fed. Nature Plants 3, 17076. https://doi.org/10.1038/nplants.2017.320
TEL105	Tell Leilan	Triticum aestivum/durum	5	44S16		115	9	90	EJ IV (Leilan IIb)	2300-2230	395-465	45.6384	3.45184	4.912	4.602	0.138472	15.4251	Weiss, H., Manning, S., Ristvet, L., Mori, L., Besonen, M., McCarthy, A., Quenet, P., Smith, A., Bahrani, Z., 2012. Tell Leilan Akkadian imperialization, collapse and short-lived reoccupation defined by high-resolution radiocarbon dating, in: Weiss, H. (Ed.), Seven Generations Since the Fall of Akkad. Harrassowitz Verlag, Wiesbaden, pp. 163–192; Harvey Weiss pers. comm.	Weiss, H., Manning, S., Ristvet, L., Mori, L., Besonen, M., McCarthy, A., Quenet, P., Smith, A., Bahrani, Z., 2012. Tell Leilan Akkadian imperialization, collapse and short-lived reoccupation defined by high-resolution radiocarbon dating, in: Weiss, H. (Ed.), Seven Generations Since the Fall of Akkad. Harrassowitz Verlag, Wiesbaden, pp. 163–192; Harvey Weiss pers. comm.	Styring, A.K., Charles, M., Fantone, F., Hald, M.M., McMahon, A., Meadow, R.H., Nicholls, G.K., Patel, A.K., Pitre, M.C., Smith, A., Sołtysiak, A., Stein, G., Weber, J.A., Weiss, H., Bogaard, A., 2017. Isotope evidence for agricultural extensification reveals how the world’s first cities were fed. Nature Plants 3, 17076. https://doi.org/10.1038/nplants.2017.321
TEL106	Tell Leilan	Hulled barley	6	44S16		117	12	90	EJ IV (Leilan IIb)	2300-2230	395-465	44.2385	2.7043	4.95659	4.64659	0.138352	19.085	Weiss, H., Manning, S., Ristvet, L., Mori, L., Besonen, M., McCarthy, A., Quenet, P., Smith, A., Bahrani, Z., 2012. Tell Leilan Akkadian imperialization, collapse and short-lived reoccupation defined by high-resolution radiocarbon dating, in: Weiss, H. (Ed.), Seven Generations Since the Fall of Akkad. Harrassowitz Verlag, Wiesbaden, pp. 163–192; Harvey Weiss pers. comm.	Weiss, H., Manning, S., Ristvet, L., Mori, L., Besonen, M., McCarthy, A., Quenet, P., Smith, A., Bahrani, Z., 2012. Tell Leilan Akkadian imperialization, collapse and short-lived reoccupation defined by high-resolution radiocarbon dating, in: Weiss, H. (Ed.), Seven Generations Since the Fall of Akkad. Harrassowitz Verlag, Wiesbaden, pp. 163–192; Harvey Weiss pers. comm.	Styring, A.K., Charles, M., Fantone, F., Hald, M.M., McMahon, A., Meadow, R.H., Nicholls, G.K., Patel, A.K., Pitre, M.C., Smith, A., Sołtysiak, A., Stein, G., Weber, J.A., Weiss, H., Bogaard, A., 2017. Isotope evidence for agricultural extensification reveals how the world’s first cities were fed. Nature Plants 3, 17076. https://doi.org/10.1038/nplants.2017.322
TEL107	Tell Leilan	Hulled barley	8	44S16		118	14.1	90	EJ IV (Leilan IIb)	2300-2230	395-465	48.0253	2.93147	5.25688	4.94688	0.137582	19.1131	Weiss, H., Manning, S., Ristvet, L., Mori, L., Besonen, M., McCarthy, A., Quenet, P., Smith, A., Bahrani, Z., 2012. Tell Leilan Akkadian imperialization, collapse and short-lived reoccupation defined by high-resolution radiocarbon dating, in: Weiss, H. (Ed.), Seven Generations Since the Fall of Akkad. Harrassowitz Verlag, Wiesbaden, pp. 163–192; Harvey Weiss pers. comm.	Weiss, H., Manning, S., Ristvet, L., Mori, L., Besonen, M., McCarthy, A., Quenet, P., Smith, A., Bahrani, Z., 2012. Tell Leilan Akkadian imperialization, collapse and short-lived reoccupation defined by high-resolution radiocarbon dating, in: Weiss, H. (Ed.), Seven Generations Since the Fall of Akkad. Harrassowitz Verlag, Wiesbaden, pp. 163–192; Harvey Weiss pers. comm.	Styring, A.K., Charles, M., Fantone, F., Hald, M.M., McMahon, A., Meadow, R.H., Nicholls, G.K., Patel, A.K., Pitre, M.C., Smith, A., Sołtysiak, A., Stein, G., Weber, J.A., Weiss, H., Bogaard, A., 2017. Isotope evidence for agricultural extensification reveals how the world’s first cities were fed. Nature Plants 3, 17076. https://doi.org/10.1038/nplants.2017.323
TEL108	Tell Leilan	Hulled barley	6	44S16		118	14.2	90	EJ IV (Leilan IIb)	2300-2230	395-465	51.0198	2.3933	4.48129	4.17129	0.139711	24.8707	Weiss, H., Manning, S., Ristvet, L., Mori, L., Besonen, M., McCarthy, A., Quenet, P., Smith, A., Bahrani, Z., 2012. Tell Leilan Akkadian imperialization, collapse and short-lived reoccupation defined by high-resolution radiocarbon dating, in: Weiss, H. (Ed.), Seven Generations Since the Fall of Akkad. Harrassowitz Verlag, Wiesbaden, pp. 163–192; Harvey Weiss pers. comm.	Weiss, H., Manning, S., Ristvet, L., Mori, L., Besonen, M., McCarthy, A., Quenet, P., Smith, A., Bahrani, Z., 2012. Tell Leilan Akkadian imperialization, collapse and short-lived reoccupation defined by high-resolution radiocarbon dating, in: Weiss, H. (Ed.), Seven Generations Since the Fall of Akkad. Harrassowitz Verlag, Wiesbaden, pp. 163–192; Harvey Weiss pers. comm.	Styring, A.K., Charles, M., Fantone, F., Hald, M.M., McMahon, A., Meadow, R.H., Nicholls, G.K., Patel, A.K., Pitre, M.C., Smith, A., Sołtysiak, A., Stein, G., Weber, J.A., Weiss, H., Bogaard, A., 2017. Isotope evidence for agricultural extensification reveals how the world’s first cities were fed. Nature Plants 3, 17076. https://doi.org/10.1038/nplants.2017.324
TEL109	Tell Leilan	Hulled barley	8	44S16		203	30	90	EJ IV (Leilan IIb)	2300-2230	395-465	49.0604	2.76299	4.85899	4.54899	0.138617	20.7156	Weiss, H., Manning, S., Ristvet, L., Mori, L., Besonen, M., McCarthy, A., Quenet, P., Smith, A., Bahrani, Z., 2012. Tell Leilan Akkadian imperialization, collapse and short-lived reoccupation defined by high-resolution radiocarbon dating, in: Weiss, H. (Ed.), Seven Generations Since the Fall of Akkad. Harrassowitz Verlag, Wiesbaden, pp. 163–192; Harvey Weiss pers. comm.	Weiss, H., Manning, S., Ristvet, L., Mori, L., Besonen, M., McCarthy, A., Quenet, P., Smith, A., Bahrani, Z., 2012. Tell Leilan Akkadian imperialization, collapse and short-lived reoccupation defined by high-resolution radiocarbon dating, in: Weiss, H. (Ed.), Seven Generations Since the Fall of Akkad. Harrassowitz Verlag, Wiesbaden, pp. 163–192; Harvey Weiss pers. comm.	Styring, A.K., Charles, M., Fantone, F., Hald, M.M., McMahon, A., Meadow, R.H., Nicholls, G.K., Patel, A.K., Pitre, M.C., Smith, A., Sołtysiak, A., Stein, G., Weber, J.A., Weiss, H., Bogaard, A., 2017. Isotope evidence for agricultural extensification reveals how the world’s first cities were fed. Nature Plants 3, 17076. https://doi.org/10.1038/nplants.2017.325
TEL110	Tell Leilan	Hulled barley	8	44S16		206	16	90	EJ V (Leilan IIb (used in IIc))	2230-2200	395-465	48.843	3.34721	3.65383	3.34383	0.142478	17.0242	Weiss, H., Manning, S., Ristvet, L., Mori, L., Besonen, M., McCarthy, A., Quenet, P., Smith, A., Bahrani, Z., 2012. Tell Leilan Akkadian imperialization, collapse and short-lived reoccupation defined by high-resolution radiocarbon dating, in: Weiss, H. (Ed.), Seven Generations Since the Fall of Akkad. Harrassowitz Verlag, Wiesbaden, pp. 163–192; Harvey Weiss pers. comm.	Weiss, H., Manning, S., Ristvet, L., Mori, L., Besonen, M., McCarthy, A., Quenet, P., Smith, A., Bahrani, Z., 2012. Tell Leilan Akkadian imperialization, collapse and short-lived reoccupation defined by high-resolution radiocarbon dating, in: Weiss, H. (Ed.), Seven Generations Since the Fall of Akkad. Harrassowitz Verlag, Wiesbaden, pp. 163–192; Harvey Weiss pers. comm.	Styring, A.K., Charles, M., Fantone, F., Hald, M.M., McMahon, A., Meadow, R.H., Nicholls, G.K., Patel, A.K., Pitre, M.C., Smith, A., Sołtysiak, A., Stein, G., Weber, J.A., Weiss, H., Bogaard, A., 2017. Isotope evidence for agricultural extensification reveals how the world’s first cities were fed. Nature Plants 3, 17076. https://doi.org/10.1038/nplants.2017.326
TEL111	Tell Leilan	Einkorn	3	44S16		206	16	90	EJ V (Leilan IIb (used in IIc))	2230-2200	395-465	44.7086	4.60509	3.90555	3.59555	0.141584	11.3266	Weiss, H., Manning, S., Ristvet, L., Mori, L., Besonen, M., McCarthy, A., Quenet, P., Smith, A., Bahrani, Z., 2012. Tell Leilan Akkadian imperialization, collapse and short-lived reoccupation defined by high-resolution radiocarbon dating, in: Weiss, H. (Ed.), Seven Generations Since the Fall of Akkad. Harrassowitz Verlag, Wiesbaden, pp. 163–192; Harvey Weiss pers. comm.	Weiss, H., Manning, S., Ristvet, L., Mori, L., Besonen, M., McCarthy, A., Quenet, P., Smith, A., Bahrani, Z., 2012. Tell Leilan Akkadian imperialization, collapse and short-lived reoccupation defined by high-resolution radiocarbon dating, in: Weiss, H. (Ed.), Seven Generations Since the Fall of Akkad. Harrassowitz Verlag, Wiesbaden, pp. 163–192; Harvey Weiss pers. comm.	Styring, A.K., Charles, M., Fantone, F., Hald, M.M., McMahon, A., Meadow, R.H., Nicholls, G.K., Patel, A.K., Pitre, M.C., Smith, A., Sołtysiak, A., Stein, G., Weber, J.A., Weiss, H., Bogaard, A., 2017. Isotope evidence for agricultural extensification reveals how the world’s first cities were fed. Nature Plants 3, 17076. https://doi.org/10.1038/nplants.2017.327
TEL112	Tell Leilan	Emmer/spelt	6	44S16		206	16	90	EJ V (Leilan IIb (used in IIc))	2230-2200	395-465	52.4789	3.31771	4.13392	3.82392	0.140812	18.4541	Weiss, H., Manning, S., Ristvet, L., Mori, L., Besonen, M., McCarthy, A., Quenet, P., Smith, A., Bahrani, Z., 2012. Tell Leilan Akkadian imperialization, collapse and short-lived reoccupation defined by high-resolution radiocarbon dating, in: Weiss, H. (Ed.), Seven Generations Since the Fall of Akkad. Harrassowitz Verlag, Wiesbaden, pp. 163–192; Harvey Weiss pers. comm.	Weiss, H., Manning, S., Ristvet, L., Mori, L., Besonen, M., McCarthy, A., Quenet, P., Smith, A., Bahrani, Z., 2012. Tell Leilan Akkadian imperialization, collapse and short-lived reoccupation defined by high-resolution radiocarbon dating, in: Weiss, H. (Ed.), Seven Generations Since the Fall of Akkad. Harrassowitz Verlag, Wiesbaden, pp. 163–192; Harvey Weiss pers. comm.	Styring, A.K., Charles, M., Fantone, F., Hald, M.M., McMahon, A., Meadow, R.H., Nicholls, G.K., Patel, A.K., Pitre, M.C., Smith, A., Sołtysiak, A., Stein, G., Weber, J.A., Weiss, H., Bogaard, A., 2017. Isotope evidence for agricultural extensification reveals how the world’s first cities were fed. Nature Plants 3, 17076. https://doi.org/10.1038/nplants.2017.328
TEL113	Tell Leilan	Triticum aestivum/durum	9	44S16		206	16	90	EJ V (Leilan IIb (used in IIc))	2230-2200	395-465	51.8665	3.72569	5.30206	4.99206	0.137472	16.2415	Weiss, H., Manning, S., Ristvet, L., Mori, L., Besonen, M., McCarthy, A., Quenet, P., Smith, A., Bahrani, Z., 2012. Tell Leilan Akkadian imperialization, collapse and short-lived reoccupation defined by high-resolution radiocarbon dating, in: Weiss, H. (Ed.), Seven Generations Since the Fall of Akkad. Harrassowitz Verlag, Wiesbaden, pp. 163–192; Harvey Weiss pers. comm.	Weiss, H., Manning, S., Ristvet, L., Mori, L., Besonen, M., McCarthy, A., Quenet, P., Smith, A., Bahrani, Z., 2012. Tell Leilan Akkadian imperialization, collapse and short-lived reoccupation defined by high-resolution radiocarbon dating, in: Weiss, H. (Ed.), Seven Generations Since the Fall of Akkad. Harrassowitz Verlag, Wiesbaden, pp. 163–192; Harvey Weiss pers. comm.	Styring, A.K., Charles, M., Fantone, F., Hald, M.M., McMahon, A., Meadow, R.H., Nicholls, G.K., Patel, A.K., Pitre, M.C., Smith, A., Sołtysiak, A., Stein, G., Weber, J.A., Weiss, H., Bogaard, A., 2017. Isotope evidence for agricultural extensification reveals how the world’s first cities were fed. Nature Plants 3, 17076. https://doi.org/10.1038/nplants.2017.329
TEL114	Tell Leilan	Hulled barley	7	44S16		213.2	22	90	EJ IV (Leilan IIb)	2300-2230	395-465	43.8367	2.45629	4.63113	4.32113	0.139264	20.8211	Weiss, H., Manning, S., Ristvet, L., Mori, L., Besonen, M., McCarthy, A., Quenet, P., Smith, A., Bahrani, Z., 2012. Tell Leilan Akkadian imperialization, collapse and short-lived reoccupation defined by high-resolution radiocarbon dating, in: Weiss, H. (Ed.), Seven Generations Since the Fall of Akkad. Harrassowitz Verlag, Wiesbaden, pp. 163–192; Harvey Weiss pers. comm.	Weiss, H., Manning, S., Ristvet, L., Mori, L., Besonen, M., McCarthy, A., Quenet, P., Smith, A., Bahrani, Z., 2012. Tell Leilan Akkadian imperialization, collapse and short-lived reoccupation defined by high-resolution radiocarbon dating, in: Weiss, H. (Ed.), Seven Generations Since the Fall of Akkad. Harrassowitz Verlag, Wiesbaden, pp. 163–192; Harvey Weiss pers. comm.	Styring, A.K., Charles, M., Fantone, F., Hald, M.M., McMahon, A., Meadow, R.H., Nicholls, G.K., Patel, A.K., Pitre, M.C., Smith, A., Sołtysiak, A., Stein, G., Weber, J.A., Weiss, H., Bogaard, A., 2017. Isotope evidence for agricultural extensification reveals how the world’s first cities were fed. Nature Plants 3, 17076. https://doi.org/10.1038/nplants.2017.330
TEL115	Tell Leilan	Emmer/spelt	9	44S16		213.2	22	90	EJ IV (Leilan IIb)	2300-2230	395-465	46.8577	2.58822	3.16719	2.85719	0.144333	21.1216	Weiss, H., Manning, S., Ristvet, L., Mori, L., Besonen, M., McCarthy, A., Quenet, P., Smith, A., Bahrani, Z., 2012. Tell Leilan Akkadian imperialization, collapse and short-lived reoccupation defined by high-resolution radiocarbon dating, in: Weiss, H. (Ed.), Seven Generations Since the Fall of Akkad. Harrassowitz Verlag, Wiesbaden, pp. 163–192; Harvey Weiss pers. comm.	Weiss, H., Manning, S., Ristvet, L., Mori, L., Besonen, M., McCarthy, A., Quenet, P., Smith, A., Bahrani, Z., 2012. Tell Leilan Akkadian imperialization, collapse and short-lived reoccupation defined by high-resolution radiocarbon dating, in: Weiss, H. (Ed.), Seven Generations Since the Fall of Akkad. Harrassowitz Verlag, Wiesbaden, pp. 163–192; Harvey Weiss pers. comm.	Styring, A.K., Charles, M., Fantone, F., Hald, M.M., McMahon, A., Meadow, R.H., Nicholls, G.K., Patel, A.K., Pitre, M.C., Smith, A., Sołtysiak, A., Stein, G., Weber, J.A., Weiss, H., Bogaard, A., 2017. Isotope evidence for agricultural extensification reveals how the world’s first cities were fed. Nature Plants 3, 17076. https://doi.org/10.1038/nplants.2017.331
TEL116	Tell Leilan	Hulled barley	5	44S16		213.4	23	90	EJ IV (Leilan IIb)	2300-2230	395-465	48.3706	2.41429	4.43041	4.12041	0.139867	23.3743	Weiss, H., Manning, S., Ristvet, L., Mori, L., Besonen, M., McCarthy, A., Quenet, P., Smith, A., Bahrani, Z., 2012. Tell Leilan Akkadian imperialization, collapse and short-lived reoccupation defined by high-resolution radiocarbon dating, in: Weiss, H. (Ed.), Seven Generations Since the Fall of Akkad. Harrassowitz Verlag, Wiesbaden, pp. 163–192; Harvey Weiss pers. comm.	Weiss, H., Manning, S., Ristvet, L., Mori, L., Besonen, M., McCarthy, A., Quenet, P., Smith, A., Bahrani, Z., 2012. Tell Leilan Akkadian imperialization, collapse and short-lived reoccupation defined by high-resolution radiocarbon dating, in: Weiss, H. (Ed.), Seven Generations Since the Fall of Akkad. Harrassowitz Verlag, Wiesbaden, pp. 163–192; Harvey Weiss pers. comm.	Styring, A.K., Charles, M., Fantone, F., Hald, M.M., McMahon, A., Meadow, R.H., Nicholls, G.K., Patel, A.K., Pitre, M.C., Smith, A., Sołtysiak, A., Stein, G., Weber, J.A., Weiss, H., Bogaard, A., 2017. Isotope evidence for agricultural extensification reveals how the world’s first cities were fed. Nature Plants 3, 17076. https://doi.org/10.1038/nplants.2017.332
TEL118	Tell Leilan	Emmer	6	44S16		213.4	23	90	EJ IV (Leilan IIb)	2300-2230	395-465	45.9043	2.63503	3.10008	2.79008	0.144601	20.3243	Weiss, H., Manning, S., Ristvet, L., Mori, L., Besonen, M., McCarthy, A., Quenet, P., Smith, A., Bahrani, Z., 2012. Tell Leilan Akkadian imperialization, collapse and short-lived reoccupation defined by high-resolution radiocarbon dating, in: Weiss, H. (Ed.), Seven Generations Since the Fall of Akkad. Harrassowitz Verlag, Wiesbaden, pp. 163–192; Harvey Weiss pers. comm.	Weiss, H., Manning, S., Ristvet, L., Mori, L., Besonen, M., McCarthy, A., Quenet, P., Smith, A., Bahrani, Z., 2012. Tell Leilan Akkadian imperialization, collapse and short-lived reoccupation defined by high-resolution radiocarbon dating, in: Weiss, H. (Ed.), Seven Generations Since the Fall of Akkad. Harrassowitz Verlag, Wiesbaden, pp. 163–192; Harvey Weiss pers. comm.	Styring, A.K., Charles, M., Fantone, F., Hald, M.M., McMahon, A., Meadow, R.H., Nicholls, G.K., Patel, A.K., Pitre, M.C., Smith, A., Sołtysiak, A., Stein, G., Weber, J.A., Weiss, H., Bogaard, A., 2017. Isotope evidence for agricultural extensification reveals how the world’s first cities were fed. Nature Plants 3, 17076. https://doi.org/10.1038/nplants.2017.333
TEL119	Tell Leilan	Hulled barley	5	44S16		217	29	90	EJ IV (Leilan IIb)	2300-2230	395-465	48.9506	2.27019	3.91931	3.60931	0.141536	25.156	Weiss, H., Manning, S., Ristvet, L., Mori, L., Besonen, M., McCarthy, A., Quenet, P., Smith, A., Bahrani, Z., 2012. Tell Leilan Akkadian imperialization, collapse and short-lived reoccupation defined by high-resolution radiocarbon dating, in: Weiss, H. (Ed.), Seven Generations Since the Fall of Akkad. Harrassowitz Verlag, Wiesbaden, pp. 163–192; Harvey Weiss pers. comm.	Weiss, H., Manning, S., Ristvet, L., Mori, L., Besonen, M., McCarthy, A., Quenet, P., Smith, A., Bahrani, Z., 2012. Tell Leilan Akkadian imperialization, collapse and short-lived reoccupation defined by high-resolution radiocarbon dating, in: Weiss, H. (Ed.), Seven Generations Since the Fall of Akkad. Harrassowitz Verlag, Wiesbaden, pp. 163–192; Harvey Weiss pers. comm.	Styring, A.K., Charles, M., Fantone, F., Hald, M.M., McMahon, A., Meadow, R.H., Nicholls, G.K., Patel, A.K., Pitre, M.C., Smith, A., Sołtysiak, A., Stein, G., Weber, J.A., Weiss, H., Bogaard, A., 2017. Isotope evidence for agricultural extensification reveals how the world’s first cities were fed. Nature Plants 3, 17076. https://doi.org/10.1038/nplants.2017.334
TEL121	Tell Leilan	Hulled barley	10	44S16	3	33		90	EJ V (Leilan IIc)	2230-2200	395-465	52.9358	2.43483	2.85751	2.54751	0.145597	25.3646	Weiss, H., Manning, S., Ristvet, L., Mori, L., Besonen, M., McCarthy, A., Quenet, P., Smith, A., Bahrani, Z., 2012. Tell Leilan Akkadian imperialization, collapse and short-lived reoccupation defined by high-resolution radiocarbon dating, in: Weiss, H. (Ed.), Seven Generations Since the Fall of Akkad. Harrassowitz Verlag, Wiesbaden, pp. 163–192; Harvey Weiss pers. comm.	Weiss, H., Manning, S., Ristvet, L., Mori, L., Besonen, M., McCarthy, A., Quenet, P., Smith, A., Bahrani, Z., 2012. Tell Leilan Akkadian imperialization, collapse and short-lived reoccupation defined by high-resolution radiocarbon dating, in: Weiss, H. (Ed.), Seven Generations Since the Fall of Akkad. Harrassowitz Verlag, Wiesbaden, pp. 163–192; Harvey Weiss pers. comm.	Styring, A.K., Charles, M., Fantone, F., Hald, M.M., McMahon, A., Meadow, R.H., Nicholls, G.K., Patel, A.K., Pitre, M.C., Smith, A., Sołtysiak, A., Stein, G., Weber, J.A., Weiss, H., Bogaard, A., 2017. Isotope evidence for agricultural extensification reveals how the world’s first cities were fed. Nature Plants 3, 17076. https://doi.org/10.1038/nplants.2017.335
TEL122	Tell Leilan	Triticum aestivum/durum	10	44S16	3	33		90	EJ V (Leilan IIc)	2230-2200	395-465	47.0178	2.80039	2.96698	2.65698	0.145143	19.588	Weiss, H., Manning, S., Ristvet, L., Mori, L., Besonen, M., McCarthy, A., Quenet, P., Smith, A., Bahrani, Z., 2012. Tell Leilan Akkadian imperialization, collapse and short-lived reoccupation defined by high-resolution radiocarbon dating, in: Weiss, H. (Ed.), Seven Generations Since the Fall of Akkad. Harrassowitz Verlag, Wiesbaden, pp. 163–192; Harvey Weiss pers. comm.	Weiss, H., Manning, S., Ristvet, L., Mori, L., Besonen, M., McCarthy, A., Quenet, P., Smith, A., Bahrani, Z., 2012. Tell Leilan Akkadian imperialization, collapse and short-lived reoccupation defined by high-resolution radiocarbon dating, in: Weiss, H. (Ed.), Seven Generations Since the Fall of Akkad. Harrassowitz Verlag, Wiesbaden, pp. 163–192; Harvey Weiss pers. comm.	Styring, A.K., Charles, M., Fantone, F., Hald, M.M., McMahon, A., Meadow, R.H., Nicholls, G.K., Patel, A.K., Pitre, M.C., Smith, A., Sołtysiak, A., Stein, G., Weber, J.A., Weiss, H., Bogaard, A., 2017. Isotope evidence for agricultural extensification reveals how the world’s first cities were fed. Nature Plants 3, 17076. https://doi.org/10.1038/nplants.2017.336
TEL123	Tell Leilan	Hulled barley	7	44S16	4	14		90	EJ V (Leilan IIc)	2230-2200	395-465	47.5639	4.58656	7.01727	6.70727	0.134525	12.0987	Weiss, H., Manning, S., Ristvet, L., Mori, L., Besonen, M., McCarthy, A., Quenet, P., Smith, A., Bahrani, Z., 2012. Tell Leilan Akkadian imperialization, collapse and short-lived reoccupation defined by high-resolution radiocarbon dating, in: Weiss, H. (Ed.), Seven Generations Since the Fall of Akkad. Harrassowitz Verlag, Wiesbaden, pp. 163–192; Harvey Weiss pers. comm.	Weiss, H., Manning, S., Ristvet, L., Mori, L., Besonen, M., McCarthy, A., Quenet, P., Smith, A., Bahrani, Z., 2012. Tell Leilan Akkadian imperialization, collapse and short-lived reoccupation defined by high-resolution radiocarbon dating, in: Weiss, H. (Ed.), Seven Generations Since the Fall of Akkad. Harrassowitz Verlag, Wiesbaden, pp. 163–192; Harvey Weiss pers. comm.	Styring, A.K., Charles, M., Fantone, F., Hald, M.M., McMahon, A., Meadow, R.H., Nicholls, G.K., Patel, A.K., Pitre, M.C., Smith, A., Sołtysiak, A., Stein, G., Weber, J.A., Weiss, H., Bogaard, A., 2017. Isotope evidence for agricultural extensification reveals how the world’s first cities were fed. Nature Plants 3, 17076. https://doi.org/10.1038/nplants.2017.337
TEL124	Tell Leilan	Hulled barley	6	44S16	3	105	1.1	90	EJ V (Leilan IIc)	2230-2200	395-465	46.3004	2.84065	5.32817	5.01817	0.13741	19.0157	Weiss, H., Manning, S., Ristvet, L., Mori, L., Besonen, M., McCarthy, A., Quenet, P., Smith, A., Bahrani, Z., 2012. Tell Leilan Akkadian imperialization, collapse and short-lived reoccupation defined by high-resolution radiocarbon dating, in: Weiss, H. (Ed.), Seven Generations Since the Fall of Akkad. Harrassowitz Verlag, Wiesbaden, pp. 163–192; Harvey Weiss pers. comm.	Weiss, H., Manning, S., Ristvet, L., Mori, L., Besonen, M., McCarthy, A., Quenet, P., Smith, A., Bahrani, Z., 2012. Tell Leilan Akkadian imperialization, collapse and short-lived reoccupation defined by high-resolution radiocarbon dating, in: Weiss, H. (Ed.), Seven Generations Since the Fall of Akkad. Harrassowitz Verlag, Wiesbaden, pp. 163–192; Harvey Weiss pers. comm.	Styring, A.K., Charles, M., Fantone, F., Hald, M.M., McMahon, A., Meadow, R.H., Nicholls, G.K., Patel, A.K., Pitre, M.C., Smith, A., Sołtysiak, A., Stein, G., Weber, J.A., Weiss, H., Bogaard, A., 2017. Isotope evidence for agricultural extensification reveals how the world’s first cities were fed. Nature Plants 3, 17076. https://doi.org/10.1038/nplants.2017.338
TEL125	Tell Leilan	Hulled barley	5	44S16	3	105	1.2	90	EJ V (Leilan IIc)	2230-2200	395-465	48.8111	2.18714	5.24065	4.93065	0.137622	26.0369	Weiss, H., Manning, S., Ristvet, L., Mori, L., Besonen, M., McCarthy, A., Quenet, P., Smith, A., Bahrani, Z., 2012. Tell Leilan Akkadian imperialization, collapse and short-lived reoccupation defined by high-resolution radiocarbon dating, in: Weiss, H. (Ed.), Seven Generations Since the Fall of Akkad. Harrassowitz Verlag, Wiesbaden, pp. 163–192; Harvey Weiss pers. comm.	Weiss, H., Manning, S., Ristvet, L., Mori, L., Besonen, M., McCarthy, A., Quenet, P., Smith, A., Bahrani, Z., 2012. Tell Leilan Akkadian imperialization, collapse and short-lived reoccupation defined by high-resolution radiocarbon dating, in: Weiss, H. (Ed.), Seven Generations Since the Fall of Akkad. Harrassowitz Verlag, Wiesbaden, pp. 163–192; Harvey Weiss pers. comm.	Styring, A.K., Charles, M., Fantone, F., Hald, M.M., McMahon, A., Meadow, R.H., Nicholls, G.K., Patel, A.K., Pitre, M.C., Smith, A., Sołtysiak, A., Stein, G., Weber, J.A., Weiss, H., Bogaard, A., 2017. Isotope evidence for agricultural extensification reveals how the world’s first cities were fed. Nature Plants 3, 17076. https://doi.org/10.1038/nplants.2017.339
TEL126	Tell Leilan	Triticum aestivum/durum	6	44S16	3	105	1.2	90	EJ V (Leilan IIc)	2230-2200	395-465	49.9342	2.86597	3.98527	3.67527	0.14131	20.327	Weiss, H., Manning, S., Ristvet, L., Mori, L., Besonen, M., McCarthy, A., Quenet, P., Smith, A., Bahrani, Z., 2012. Tell Leilan Akkadian imperialization, collapse and short-lived reoccupation defined by high-resolution radiocarbon dating, in: Weiss, H. (Ed.), Seven Generations Since the Fall of Akkad. Harrassowitz Verlag, Wiesbaden, pp. 163–192; Harvey Weiss pers. comm.	Weiss, H., Manning, S., Ristvet, L., Mori, L., Besonen, M., McCarthy, A., Quenet, P., Smith, A., Bahrani, Z., 2012. Tell Leilan Akkadian imperialization, collapse and short-lived reoccupation defined by high-resolution radiocarbon dating, in: Weiss, H. (Ed.), Seven Generations Since the Fall of Akkad. Harrassowitz Verlag, Wiesbaden, pp. 163–192; Harvey Weiss pers. comm.	Styring, A.K., Charles, M., Fantone, F., Hald, M.M., McMahon, A., Meadow, R.H., Nicholls, G.K., Patel, A.K., Pitre, M.C., Smith, A., Sołtysiak, A., Stein, G., Weber, J.A., Weiss, H., Bogaard, A., 2017. Isotope evidence for agricultural extensification reveals how the world’s first cities were fed. Nature Plants 3, 17076. https://doi.org/10.1038/nplants.2017.340
TEL127	Tell Leilan	Hulled barley	6	44S16		108	16	90	EJ V (Leilan IIc)	2230-2200	395-465	47.8558	3.03224	5.41482	5.10482	0.137206	18.4127	Weiss, H., Manning, S., Ristvet, L., Mori, L., Besonen, M., McCarthy, A., Quenet, P., Smith, A., Bahrani, Z., 2012. Tell Leilan Akkadian imperialization, collapse and short-lived reoccupation defined by high-resolution radiocarbon dating, in: Weiss, H. (Ed.), Seven Generations Since the Fall of Akkad. Harrassowitz Verlag, Wiesbaden, pp. 163–192; Harvey Weiss pers. comm.	Weiss, H., Manning, S., Ristvet, L., Mori, L., Besonen, M., McCarthy, A., Quenet, P., Smith, A., Bahrani, Z., 2012. Tell Leilan Akkadian imperialization, collapse and short-lived reoccupation defined by high-resolution radiocarbon dating, in: Weiss, H. (Ed.), Seven Generations Since the Fall of Akkad. Harrassowitz Verlag, Wiesbaden, pp. 163–192; Harvey Weiss pers. comm.	Styring, A.K., Charles, M., Fantone, F., Hald, M.M., McMahon, A., Meadow, R.H., Nicholls, G.K., Patel, A.K., Pitre, M.C., Smith, A., Sołtysiak, A., Stein, G., Weber, J.A., Weiss, H., Bogaard, A., 2017. Isotope evidence for agricultural extensification reveals how the world’s first cities were fed. Nature Plants 3, 17076. https://doi.org/10.1038/nplants.2017.341
TEL128	Tell Leilan	Triticum aestivum/durum	5	44S16		108	16	90	EJ V (Leilan IIc)	2230-2200	395-465	48.7707	3.09954	4.80323	4.49323	0.138772	18.3573	Weiss, H., Manning, S., Ristvet, L., Mori, L., Besonen, M., McCarthy, A., Quenet, P., Smith, A., Bahrani, Z., 2012. Tell Leilan Akkadian imperialization, collapse and short-lived reoccupation defined by high-resolution radiocarbon dating, in: Weiss, H. (Ed.), Seven Generations Since the Fall of Akkad. Harrassowitz Verlag, Wiesbaden, pp. 163–192; Harvey Weiss pers. comm.	Weiss, H., Manning, S., Ristvet, L., Mori, L., Besonen, M., McCarthy, A., Quenet, P., Smith, A., Bahrani, Z., 2012. Tell Leilan Akkadian imperialization, collapse and short-lived reoccupation defined by high-resolution radiocarbon dating, in: Weiss, H. (Ed.), Seven Generations Since the Fall of Akkad. Harrassowitz Verlag, Wiesbaden, pp. 163–192; Harvey Weiss pers. comm.	Styring, A.K., Charles, M., Fantone, F., Hald, M.M., McMahon, A., Meadow, R.H., Nicholls, G.K., Patel, A.K., Pitre, M.C., Smith, A., Sołtysiak, A., Stein, G., Weber, J.A., Weiss, H., Bogaard, A., 2017. Isotope evidence for agricultural extensification reveals how the world’s first cities were fed. Nature Plants 3, 17076. https://doi.org/10.1038/nplants.2017.342
TEL129	Tell Leilan	Einkorn	3	44S16		114	8	90	EJ V (Leilan IIc)	2230-2200	395-465	47.5247	2.6402	3.42869	3.11869	0.143316	21.0005	Weiss, H., Manning, S., Ristvet, L., Mori, L., Besonen, M., McCarthy, A., Quenet, P., Smith, A., Bahrani, Z., 2012. Tell Leilan Akkadian imperialization, collapse and short-lived reoccupation defined by high-resolution radiocarbon dating, in: Weiss, H. (Ed.), Seven Generations Since the Fall of Akkad. Harrassowitz Verlag, Wiesbaden, pp. 163–192; Harvey Weiss pers. comm.	Weiss, H., Manning, S., Ristvet, L., Mori, L., Besonen, M., McCarthy, A., Quenet, P., Smith, A., Bahrani, Z., 2012. Tell Leilan Akkadian imperialization, collapse and short-lived reoccupation defined by high-resolution radiocarbon dating, in: Weiss, H. (Ed.), Seven Generations Since the Fall of Akkad. Harrassowitz Verlag, Wiesbaden, pp. 163–192; Harvey Weiss pers. comm.	Styring, A.K., Charles, M., Fantone, F., Hald, M.M., McMahon, A., Meadow, R.H., Nicholls, G.K., Patel, A.K., Pitre, M.C., Smith, A., Sołtysiak, A., Stein, G., Weber, J.A., Weiss, H., Bogaard, A., 2017. Isotope evidence for agricultural extensification reveals how the world’s first cities were fed. Nature Plants 3, 17076. https://doi.org/10.1038/nplants.2017.343
TEL131	Tell Leilan	Hulled barley	10	44W13	1	1.1	15.1	90	EJ II-III (Leilan IIa)	2600-2300	425-535	50.6425	2.44792	2.22142	1.91142	0.148391	24.136	Weiss, H., Manning, S., Ristvet, L., Mori, L., Besonen, M., McCarthy, A., Quenet, P., Smith, A., Bahrani, Z., 2012. Tell Leilan Akkadian imperialization, collapse and short-lived reoccupation defined by high-resolution radiocarbon dating, in: Weiss, H. (Ed.), Seven Generations Since the Fall of Akkad. Harrassowitz Verlag, Wiesbaden, pp. 163–192; Harvey Weiss pers. comm.	Weiss, H., Manning, S., Ristvet, L., Mori, L., Besonen, M., McCarthy, A., Quenet, P., Smith, A., Bahrani, Z., 2012. Tell Leilan Akkadian imperialization, collapse and short-lived reoccupation defined by high-resolution radiocarbon dating, in: Weiss, H. (Ed.), Seven Generations Since the Fall of Akkad. Harrassowitz Verlag, Wiesbaden, pp. 163–192; Harvey Weiss pers. comm.	Styring, A.K., Charles, M., Fantone, F., Hald, M.M., McMahon, A., Meadow, R.H., Nicholls, G.K., Patel, A.K., Pitre, M.C., Smith, A., Sołtysiak, A., Stein, G., Weber, J.A., Weiss, H., Bogaard, A., 2017. Isotope evidence for agricultural extensification reveals how the world’s first cities were fed. Nature Plants 3, 17076. https://doi.org/10.1038/nplants.2017.345
KNA016	Knossos	Free-threshing wheat	5	X			19	0.3	Early Neolithic	7000-6500	589-592	57.0488	4.1096	6.17	5.86	0.295081	16.1955	Tomkins, P. (2020) About time. Rehabilitating chronology in the interpretation of settlement in East Crete between the Neolithic and Early Minoan I, Creta Antica 19, 45-92	Escaping the Labyrinth: The Cretan Neolithic in Context. Edited by V. Isaakidou and P. Tomkins. Oxford, Oxbow; Whitelaw, T., M. Bredaki and A. Vasilakis (2019). The long-term dynamics of Knossos in context. Proceedings of the 12th International Congress of Cretan Studies Online. Heraklion, Historical Museum of Crete; Todd Whitelaw and Peter Tomkins pers. comm.	This study
KNA018	Knossos	Emmer	5	X			19	0.3	Early Neolithic	7000-6500	589-592	57.6635	5.81898	1.98	1.67	0.335849	11.5611	Tomkins, P. (2020) About time. Rehabilitating chronology in the interpretation of settlement in East Crete between the Neolithic and Early Minoan I, Creta Antica 19, 45-92	Escaping the Labyrinth: The Cretan Neolithic in Context. Edited by V. Isaakidou and P. Tomkins. Oxford, Oxbow; Whitelaw, T., M. Bredaki and A. Vasilakis (2019). The long-term dynamics of Knossos in context. Proceedings of the 12th International Congress of Cretan Studies Online. Heraklion, Historical Museum of Crete; Todd Whitelaw and Peter Tomkins pers. comm.	This study
KNA020	Knossos	Free-threshing wheat	6	X			24	0.3	Early Neolithic	7000-6500	589-592	59.7335	4.55836	6.98	6.67	0.28837	15.2882	Tomkins, P. (2020) About time. Rehabilitating chronology in the interpretation of settlement in East Crete between the Neolithic and Early Minoan I, Creta Antica 19, 45-92	Escaping the Labyrinth: The Cretan Neolithic in Context. Edited by V. Isaakidou and P. Tomkins. Oxford, Oxbow; Whitelaw, T., M. Bredaki and A. Vasilakis (2019). The long-term dynamics of Knossos in context. Proceedings of the 12th International Congress of Cretan Studies Online. Heraklion, Historical Museum of Crete; Todd Whitelaw and Peter Tomkins pers. comm.	This study
KNA021	Knossos	Hulled barley	6	X			24	0.3	Early Neolithic	7000-6500	589-592	59.9601	2.80564	7.27	6.96	0.286055	24.9331	Tomkins, P. (2020) About time. Rehabilitating chronology in the interpretation of settlement in East Crete between the Neolithic and Early Minoan I, Creta Antica 19, 45-92	Escaping the Labyrinth: The Cretan Neolithic in Context. Edited by V. Isaakidou and P. Tomkins. Oxford, Oxbow; Whitelaw, T., M. Bredaki and A. Vasilakis (2019). The long-term dynamics of Knossos in context. Proceedings of the 12th International Congress of Cretan Studies Online. Heraklion, Historical Museum of Crete; Todd Whitelaw and Peter Tomkins pers. comm.	This study
KNA032	Knossos	Free-threshing wheat	5	AC			26	0.3	Early Neolithic	7000-6500	589-592	61.7654	4.17171	6.19	5.88	0.294904	17.2734	Tomkins, P. (2020) About time. Rehabilitating chronology in the interpretation of settlement in East Crete between the Neolithic and Early Minoan I, Creta Antica 19, 45-92	Escaping the Labyrinth: The Cretan Neolithic in Context. Edited by V. Isaakidou and P. Tomkins. Oxford, Oxbow; Whitelaw, T., M. Bredaki and A. Vasilakis (2019). The long-term dynamics of Knossos in context. Proceedings of the 12th International Congress of Cretan Studies Online. Heraklion, Historical Museum of Crete; Todd Whitelaw and Peter Tomkins pers. comm.	This study
KNN001	Knossos	Free-threshing wheat	10	AC			Stratum X	0.3	Early Neolithic	7000-6500	589-592	49.65	3.22	5.45	5.14	0.08	17.99	Tomkins, P. (2020) About time. Rehabilitating chronology in the interpretation of settlement in East Crete between the Neolithic and Early Minoan I, Creta Antica 19, 45-92	Escaping the Labyrinth: The Cretan Neolithic in Context. Edited by V. Isaakidou and P. Tomkins. Oxford, Oxbow; Whitelaw, T., M. Bredaki and A. Vasilakis (2019). The long-term dynamics of Knossos in context. Proceedings of the 12th International Congress of Cretan Studies Online. Heraklion, Historical Museum of Crete; Todd Whitelaw and Peter Tomkins pers. comm.	This study
KNN002	Knossos	Free-threshing wheat	10	AC			Stratum X	0.3	Early Neolithic	7000-6500	589-592	49.2	3.06	5.73	5.42	0.08	18.79	Tomkins, P. (2020) About time. Rehabilitating chronology in the interpretation of settlement in East Crete between the Neolithic and Early Minoan I, Creta Antica 19, 45-92	Escaping the Labyrinth: The Cretan Neolithic in Context. Edited by V. Isaakidou and P. Tomkins. Oxford, Oxbow; Whitelaw, T., M. Bredaki and A. Vasilakis (2019). The long-term dynamics of Knossos in context. Proceedings of the 12th International Congress of Cretan Studies Online. Heraklion, Historical Museum of Crete; Todd Whitelaw and Peter Tomkins pers. comm.	This study
KNN004	Knossos	Free-threshing wheat	10	AC			Stratum X	0.3	Early Neolithic	7000-6500	589-592	48.45	2.94	6.06	5.75	0.23	19.23	Tomkins, P. (2020) About time. Rehabilitating chronology in the interpretation of settlement in East Crete between the Neolithic and Early Minoan I, Creta Antica 19, 45-92	Escaping the Labyrinth: The Cretan Neolithic in Context. Edited by V. Isaakidou and P. Tomkins. Oxford, Oxbow; Whitelaw, T., M. Bredaki and A. Vasilakis (2019). The long-term dynamics of Knossos in context. Proceedings of the 12th International Congress of Cretan Studies Online. Heraklion, Historical Museum of Crete; Todd Whitelaw and Peter Tomkins pers. comm.	This study
KNA005	Knossos	Free-threshing wheat	6	AA-BB			272	1.75-4.5	Late Neolithic	5500-5000	589-595	53.4809	3.38519	3.99	3.68	0.315177	18.4316	Tomkins, P. (2020) About time. Rehabilitating chronology in the interpretation of settlement in East Crete between the Neolithic and Early Minoan I, Creta Antica 19, 45-92	Escaping the Labyrinth: The Cretan Neolithic in Context. Edited by V. Isaakidou and P. Tomkins. Oxford, Oxbow; Whitelaw, T., M. Bredaki and A. Vasilakis (2019). The long-term dynamics of Knossos in context. Proceedings of the 12th International Congress of Cretan Studies Online. Heraklion, Historical Museum of Crete; Todd Whitelaw and Peter Tomkins pers. comm.	This study
KNA006	Knossos	Hulled barley	8	AA-BB			272	1.75-4.5	Late Neolithic	5500-5000	589-595	63.0111	2.77595	4.24	3.93	0.312757	26.4821	Tomkins, P. (2020) About time. Rehabilitating chronology in the interpretation of settlement in East Crete between the Neolithic and Early Minoan I, Creta Antica 19, 45-92	Escaping the Labyrinth: The Cretan Neolithic in Context. Edited by V. Isaakidou and P. Tomkins. Oxford, Oxbow; Whitelaw, T., M. Bredaki and A. Vasilakis (2019). The long-term dynamics of Knossos in context. Proceedings of the 12th International Congress of Cretan Studies Online. Heraklion, Historical Museum of Crete; Todd Whitelaw and Peter Tomkins pers. comm.	This study
KNA010	Knossos	Free-threshing wheat	5	AA-BB			279	1.75-4.5	Late Neolithic	5500-5000	589-595	58.7003	3.20974	4.42	4.11	0.311014	21.3362	Tomkins, P. (2020) About time. Rehabilitating chronology in the interpretation of settlement in East Crete between the Neolithic and Early Minoan I, Creta Antica 19, 45-92	Escaping the Labyrinth: The Cretan Neolithic in Context. Edited by V. Isaakidou and P. Tomkins. Oxford, Oxbow; Whitelaw, T., M. Bredaki and A. Vasilakis (2019). The long-term dynamics of Knossos in context. Proceedings of the 12th International Congress of Cretan Studies Online. Heraklion, Historical Museum of Crete; Todd Whitelaw and Peter Tomkins pers. comm.	This study
KNA011	Knossos	Free-threshing wheat	8	AA-BB			279	1.75-4.5	Late Neolithic	5500-5000	589-595	61.6096	3.99941	4.37	4.06	0.311468	17.9721	Tomkins, P. (2020) About time. Rehabilitating chronology in the interpretation of settlement in East Crete between the Neolithic and Early Minoan I, Creta Antica 19, 45-92	Escaping the Labyrinth: The Cretan Neolithic in Context. Edited by V. Isaakidou and P. Tomkins. Oxford, Oxbow; Whitelaw, T., M. Bredaki and A. Vasilakis (2019). The long-term dynamics of Knossos in context. Proceedings of the 12th International Congress of Cretan Studies Online. Heraklion, Historical Museum of Crete; Todd Whitelaw and Peter Tomkins pers. comm.	This study
KNA013	Knossos	Hulled barley	5	AA-BB			251	1.75-4.5	Late Neolithic	5500-5000	589	58.0382	2.85759	4.61	4.3	0.309168	23.6953	Tomkins, P. (2020) About time. Rehabilitating chronology in the interpretation of settlement in East Crete between the Neolithic and Early Minoan I, Creta Antica 19, 45-92	Escaping the Labyrinth: The Cretan Neolithic in Context. Edited by V. Isaakidou and P. Tomkins. Oxford, Oxbow; Whitelaw, T., M. Bredaki and A. Vasilakis (2019). The long-term dynamics of Knossos in context. Proceedings of the 12th International Congress of Cretan Studies Online. Heraklion, Historical Museum of Crete; Todd Whitelaw and Peter Tomkins pers. comm.	This study
KNA014	Knossos	Free-threshing wheat	9	AA-BB			251	1.75-4.5	Late Neolithic	5500-5000	589	61.2001	3.81635	3.95	3.64	0.31553	18.709	Tomkins, P. (2020) About time. Rehabilitating chronology in the interpretation of settlement in East Crete between the Neolithic and Early Minoan I, Creta Antica 19, 45-92	Escaping the Labyrinth: The Cretan Neolithic in Context. Edited by V. Isaakidou and P. Tomkins. Oxford, Oxbow; Whitelaw, T., M. Bredaki and A. Vasilakis (2019). The long-term dynamics of Knossos in context. Proceedings of the 12th International Congress of Cretan Studies Online. Heraklion, Historical Museum of Crete; Todd Whitelaw and Peter Tomkins pers. comm.	This study
KNA035	Knossos	Free-threshing wheat	7	AA-BB			246	1.75-4.5	Late Neolithic	5500-5000	589	62.2325	3.50474	2.57	2.26	0.329554	20.7161	Tomkins, P. (2020) About time. Rehabilitating chronology in the interpretation of settlement in East Crete between the Neolithic and Early Minoan I, Creta Antica 19, 45-92	Escaping the Labyrinth: The Cretan Neolithic in Context. Edited by V. Isaakidou and P. Tomkins. Oxford, Oxbow; Whitelaw, T., M. Bredaki and A. Vasilakis (2019). The long-term dynamics of Knossos in context. Proceedings of the 12th International Congress of Cretan Studies Online. Heraklion, Historical Museum of Crete; Todd Whitelaw and Peter Tomkins pers. comm.	This study
KNA036	Knossos	Hulled barley	5	AA-BB			246	1.75-4.5	Late Neolithic	5500-5000	589	61.0354	3.69707	5.16	4.85	0.304083	19.2606	Tomkins, P. (2020) About time. Rehabilitating chronology in the interpretation of settlement in East Crete between the Neolithic and Early Minoan I, Creta Antica 19, 45-92	Escaping the Labyrinth: The Cretan Neolithic in Context. Edited by V. Isaakidou and P. Tomkins. Oxford, Oxbow; Whitelaw, T., M. Bredaki and A. Vasilakis (2019). The long-term dynamics of Knossos in context. Proceedings of the 12th International Congress of Cretan Studies Online. Heraklion, Historical Museum of Crete; Todd Whitelaw and Peter Tomkins pers. comm.	This study
KNA037	Knossos	Free-threshing wheat	9	AA-BB			252	1.75-4.5	Late Neolithic	5500-5000	589	65.9514	3.7066	3.18	2.87	0.323291	20.7585	Tomkins, P. (2020) About time. Rehabilitating chronology in the interpretation of settlement in East Crete between the Neolithic and Early Minoan I, Creta Antica 19, 45-92	Escaping the Labyrinth: The Cretan Neolithic in Context. Edited by V. Isaakidou and P. Tomkins. Oxford, Oxbow; Whitelaw, T., M. Bredaki and A. Vasilakis (2019). The long-term dynamics of Knossos in context. Proceedings of the 12th International Congress of Cretan Studies Online. Heraklion, Historical Museum of Crete; Todd Whitelaw and Peter Tomkins pers. comm.	This study
KNA038	Knossos	Hulled barley	6	AA-BB			252	1.75-4.5	Late Neolithic	5500-5000	589	61.2605	3.19099	4.79	4.48	0.307492	22.3976	Tomkins, P. (2020) About time. Rehabilitating chronology in the interpretation of settlement in East Crete between the Neolithic and Early Minoan I, Creta Antica 19, 45-92	Escaping the Labyrinth: The Cretan Neolithic in Context. Edited by V. Isaakidou and P. Tomkins. Oxford, Oxbow; Whitelaw, T., M. Bredaki and A. Vasilakis (2019). The long-term dynamics of Knossos in context. Proceedings of the 12th International Congress of Cretan Studies Online. Heraklion, Historical Museum of Crete; Todd Whitelaw and Peter Tomkins pers. comm.	This study
KNA017	Knossos	Hulled barley	5	CC			50	1.75-4.5	Final Neolithic	4500-3500	589-592	58.7127	3.18215	6.9	6.59	0.289013	21.5257	Tomkins, P. (2020) About time. Rehabilitating chronology in the interpretation of settlement in East Crete between the Neolithic and Early Minoan I, Creta Antica 19, 45-92	Escaping the Labyrinth: The Cretan Neolithic in Context. Edited by V. Isaakidou and P. Tomkins. Oxford, Oxbow; Whitelaw, T., M. Bredaki and A. Vasilakis (2019). The long-term dynamics of Knossos in context. Proceedings of the 12th International Congress of Cretan Studies Online. Heraklion, Historical Museum of Crete; Todd Whitelaw and Peter Tomkins pers. comm.	This study
KNA023	Knossos	Hulled barley	6	CC			51	1.75-4.5	Final Neolithic	4500-3500	589-592	60.2939	3.1675	4.79	4.48	0.307488	22.2077	Tomkins, P. (2020) About time. Rehabilitating chronology in the interpretation of settlement in East Crete between the Neolithic and Early Minoan I, Creta Antica 19, 45-92	Escaping the Labyrinth: The Cretan Neolithic in Context. Edited by V. Isaakidou and P. Tomkins. Oxford, Oxbow; Whitelaw, T., M. Bredaki and A. Vasilakis (2019). The long-term dynamics of Knossos in context. Proceedings of the 12th International Congress of Cretan Studies Online. Heraklion, Historical Museum of Crete; Todd Whitelaw and Peter Tomkins pers. comm.	This study
KNA025	Knossos	Free-threshing wheat	7	CC			50	1.75-4.5	Final Neolithic	4500-3500	589-592	60.7995	4.17015	4.8	4.49	0.307368	17.0096	Tomkins, P. (2020) About time. Rehabilitating chronology in the interpretation of settlement in East Crete between the Neolithic and Early Minoan I, Creta Antica 19, 45-92	Escaping the Labyrinth: The Cretan Neolithic in Context. Edited by V. Isaakidou and P. Tomkins. Oxford, Oxbow; Whitelaw, T., M. Bredaki and A. Vasilakis (2019). The long-term dynamics of Knossos in context. Proceedings of the 12th International Congress of Cretan Studies Online. Heraklion, Historical Museum of Crete; Todd Whitelaw and Peter Tomkins pers. comm.	This study
KNA028	Knossos	Hulled barley	5	EE			27	1.75-4.5	Final Neolithic	4500-3500	589-592	62.2881	3.15717	5.26	4.95	0.303111	23.0173	Tomkins, P. (2020) About time. Rehabilitating chronology in the interpretation of settlement in East Crete between the Neolithic and Early Minoan I, Creta Antica 19, 45-92	Escaping the Labyrinth: The Cretan Neolithic in Context. Edited by V. Isaakidou and P. Tomkins. Oxford, Oxbow; Whitelaw, T., M. Bredaki and A. Vasilakis (2019). The long-term dynamics of Knossos in context. Proceedings of the 12th International Congress of Cretan Studies Online. Heraklion, Historical Museum of Crete; Todd Whitelaw and Peter Tomkins pers. comm.	This study
KNA029	Knossos	Emmer	4	EE			22	1.75-4.5	Final Neolithic	4500-3500	589-592	60.8728	4.44525	8.41	8.1	0.277464	15.9762	Tomkins, P. (2020) About time. Rehabilitating chronology in the interpretation of settlement in East Crete between the Neolithic and Early Minoan I, Creta Antica 19, 45-92	Escaping the Labyrinth: The Cretan Neolithic in Context. Edited by V. Isaakidou and P. Tomkins. Oxford, Oxbow; Whitelaw, T., M. Bredaki and A. Vasilakis (2019). The long-term dynamics of Knossos in context. Proceedings of the 12th International Congress of Cretan Studies Online. Heraklion, Historical Museum of Crete; Todd Whitelaw and Peter Tomkins pers. comm.	This study
KNA030	Knossos	Free-threshing wheat	9	EE			27	1.75-4.5	Final Neolithic	4500-3500	589-592	61.0647	4.03449	4.46	4.15	0.31062	17.6583	Tomkins, P. (2020) About time. Rehabilitating chronology in the interpretation of settlement in East Crete between the Neolithic and Early Minoan I, Creta Antica 19, 45-92	Escaping the Labyrinth: The Cretan Neolithic in Context. Edited by V. Isaakidou and P. Tomkins. Oxford, Oxbow; Whitelaw, T., M. Bredaki and A. Vasilakis (2019). The long-term dynamics of Knossos in context. Proceedings of the 12th International Congress of Cretan Studies Online. Heraklion, Historical Museum of Crete; Todd Whitelaw and Peter Tomkins pers. comm.	This study
KNA031	Knossos	Free-threshing wheat	5	AA			37	1.75-4.5	Final Neolithic	4500-3500	589-592	58.9849	4.20672	5.29	4.98	0.302845	16.3585	Tomkins, P. (2020) About time. Rehabilitating chronology in the interpretation of settlement in East Crete between the Neolithic and Early Minoan I, Creta Antica 19, 45-92	Escaping the Labyrinth: The Cretan Neolithic in Context. Edited by V. Isaakidou and P. Tomkins. Oxford, Oxbow; Whitelaw, T., M. Bredaki and A. Vasilakis (2019). The long-term dynamics of Knossos in context. Proceedings of the 12th International Congress of Cretan Studies Online. Heraklion, Historical Museum of Crete; Todd Whitelaw and Peter Tomkins pers. comm.	This study
KNA033	Knossos	Free-threshing wheat	6	EE			22	1.75-4.5	Final Neolithic	4500-3500	589-592	60.5451	3.89859	5.91	5.6	0.297301	18.1184	Tomkins, P. (2020) About time. Rehabilitating chronology in the interpretation of settlement in East Crete between the Neolithic and Early Minoan I, Creta Antica 19, 45-92	Escaping the Labyrinth: The Cretan Neolithic in Context. Edited by V. Isaakidou and P. Tomkins. Oxford, Oxbow; Whitelaw, T., M. Bredaki and A. Vasilakis (2019). The long-term dynamics of Knossos in context. Proceedings of the 12th International Congress of Cretan Studies Online. Heraklion, Historical Museum of Crete; Todd Whitelaw and Peter Tomkins pers. comm.	This study
KNA034	Knossos	Free-threshing wheat	12	EE			8	1.75-4.5	Final Neolithic	4500-3500	589-592	60.6	4.23219	6.23	5.92	0.294552	16.7053	Tomkins, P. (2020) About time. Rehabilitating chronology in the interpretation of settlement in East Crete between the Neolithic and Early Minoan I, Creta Antica 19, 45-92	Escaping the Labyrinth: The Cretan Neolithic in Context. Edited by V. Isaakidou and P. Tomkins. Oxford, Oxbow; Whitelaw, T., M. Bredaki and A. Vasilakis (2019). The long-term dynamics of Knossos in context. Proceedings of the 12th International Congress of Cretan Studies Online. Heraklion, Historical Museum of Crete; Todd Whitelaw and Peter Tomkins pers. comm.	This study
KNB001	Knossos	Emmer	10		Storeroom P	1		60	Late Bronze Age	1490-1430	589-598	48.37	3.39	3.2	2.89	0.08	16.64	Shelmerdine, C. (2008). Background, Sources, and Methods. In C. Shelmerdine (Ed.), The Cambridge Companion to the Aegean Bronze Age (pp. 1-18). Cambridge: Cambridge University Press: high chronology. doi:10.1017/CCOL9780521814447.001	Whitelaw, T., M. Bredaki and A. Vasilakis (2019). The long-term dynamics of Knossos in context. Proceedings of the 12th International Congress of Cretan Studies Online. Heraklion, Historical Museum of Crete; Todd Whitelaw pers. comm.	Nitsch, E., Jones, G., Sarpaki, A., Hald, M.M., Bogaard, A., 2019. Farming practice and land management at Knossos, Crete: New insights from δ13C and δ15N analysis of Neolithic and Bronze Age crop remains, in: Country in the City. Archaeopress, Oxford, pp. 159–174.
KNB002	Knossos	Emmer	10		Storeroom P	1		60	Late Bronze Age	1490-1430	589-599	47.92	2.9	3.4	3.09	0.08	19.27	Shelmerdine, C. (2008). Background, Sources, and Methods. In C. Shelmerdine (Ed.), The Cambridge Companion to the Aegean Bronze Age (pp. 1-18). Cambridge: Cambridge University Press: high chronology. doi:10.1017/CCOL9780521814447.002	Whitelaw, T., M. Bredaki and A. Vasilakis (2019). The long-term dynamics of Knossos in context. Proceedings of the 12th International Congress of Cretan Studies Online. Heraklion, Historical Museum of Crete; Todd Whitelaw pers. comm.	Nitsch, E., Jones, G., Sarpaki, A., Hald, M.M., Bogaard, A., 2019. Farming practice and land management at Knossos, Crete: New insights from δ13C and δ15N analysis of Neolithic and Bronze Age crop remains, in: Country in the City. Archaeopress, Oxford, pp. 159–174.
KNB003	Knossos	Emmer	10		Storeroom P	1		60	Late Bronze Age	1490-1430	589-600	47.7	3.44	2.27	1.96	0.08	16.18	Shelmerdine, C. (2008). Background, Sources, and Methods. In C. Shelmerdine (Ed.), The Cambridge Companion to the Aegean Bronze Age (pp. 1-18). Cambridge: Cambridge University Press: high chronology. doi:10.1017/CCOL9780521814447.003	Whitelaw, T., M. Bredaki and A. Vasilakis (2019). The long-term dynamics of Knossos in context. Proceedings of the 12th International Congress of Cretan Studies Online. Heraklion, Historical Museum of Crete; Todd Whitelaw pers. comm.	Nitsch, E., Jones, G., Sarpaki, A., Hald, M.M., Bogaard, A., 2019. Farming practice and land management at Knossos, Crete: New insights from δ13C and δ15N analysis of Neolithic and Bronze Age crop remains, in: Country in the City. Archaeopress, Oxford, pp. 159–174.
KNB004	Knossos	Hulled barley	5		Storeroom P	5		60	Late Bronze Age	1490-1430	589-601	50.34	2.57	4.61	4.3	0.08	22.89	Shelmerdine, C. (2008). Background, Sources, and Methods. In C. Shelmerdine (Ed.), The Cambridge Companion to the Aegean Bronze Age (pp. 1-18). Cambridge: Cambridge University Press: high chronology. doi:10.1017/CCOL9780521814447.004	Whitelaw, T., M. Bredaki and A. Vasilakis (2019). The long-term dynamics of Knossos in context. Proceedings of the 12th International Congress of Cretan Studies Online. Heraklion, Historical Museum of Crete; Todd Whitelaw pers. comm.	Nitsch, E., Jones, G., Sarpaki, A., Hald, M.M., Bogaard, A., 2019. Farming practice and land management at Knossos, Crete: New insights from δ13C and δ15N analysis of Neolithic and Bronze Age crop remains, in: Country in the City. Archaeopress, Oxford, pp. 159–174.
KNB005	Knossos	Hulled barley	5		Storeroom P	5		60	Late Bronze Age	1490-1430	589-602	48.51	2.77	5.09	4.78	0.08	20.44	Shelmerdine, C. (2008). Background, Sources, and Methods. In C. Shelmerdine (Ed.), The Cambridge Companion to the Aegean Bronze Age (pp. 1-18). Cambridge: Cambridge University Press: high chronology. doi:10.1017/CCOL9780521814447.005	Whitelaw, T., M. Bredaki and A. Vasilakis (2019). The long-term dynamics of Knossos in context. Proceedings of the 12th International Congress of Cretan Studies Online. Heraklion, Historical Museum of Crete; Todd Whitelaw pers. comm.	Nitsch, E., Jones, G., Sarpaki, A., Hald, M.M., Bogaard, A., 2019. Farming practice and land management at Knossos, Crete: New insights from δ13C and δ15N analysis of Neolithic and Bronze Age crop remains, in: Country in the City. Archaeopress, Oxford, pp. 159–174.
KNB006	Knossos	Hulled barley	5		Storeroom P	5		60	Late Bronze Age	1490-1430	589-603	49.24	3.37	4.75	4.44	0.08	17.03	Shelmerdine, C. (2008). Background, Sources, and Methods. In C. Shelmerdine (Ed.), The Cambridge Companion to the Aegean Bronze Age (pp. 1-18). Cambridge: Cambridge University Press: high chronology. doi:10.1017/CCOL9780521814447.006	Whitelaw, T., M. Bredaki and A. Vasilakis (2019). The long-term dynamics of Knossos in context. Proceedings of the 12th International Congress of Cretan Studies Online. Heraklion, Historical Museum of Crete; Todd Whitelaw pers. comm.	Nitsch, E., Jones, G., Sarpaki, A., Hald, M.M., Bogaard, A., 2019. Farming practice and land management at Knossos, Crete: New insights from δ13C and δ15N analysis of Neolithic and Bronze Age crop remains, in: Country in the City. Archaeopress, Oxford, pp. 159–174.
KNB007	Knossos	Hulled barley	5		Storeroom P	5		60	Late Bronze Age	1490-1430	589-604	50.1	2.57	4.1	3.79	0.08	22.72	Shelmerdine, C. (2008). Background, Sources, and Methods. In C. Shelmerdine (Ed.), The Cambridge Companion to the Aegean Bronze Age (pp. 1-18). Cambridge: Cambridge University Press: high chronology. doi:10.1017/CCOL9780521814447.007	Whitelaw, T., M. Bredaki and A. Vasilakis (2019). The long-term dynamics of Knossos in context. Proceedings of the 12th International Congress of Cretan Studies Online. Heraklion, Historical Museum of Crete; Todd Whitelaw pers. comm.	Nitsch, E., Jones, G., Sarpaki, A., Hald, M.M., Bogaard, A., 2019. Farming practice and land management at Knossos, Crete: New insights from δ13C and δ15N analysis of Neolithic and Bronze Age crop remains, in: Country in the City. Archaeopress, Oxford, pp. 159–174.
KNB020	Knossos	Hulled barley	5		Storeroom P	4		60	Late Bronze Age	1490-1430	589-605	52.31	2.94	5.38	5.07	0.08	20.75	Shelmerdine, C. (2008). Background, Sources, and Methods. In C. Shelmerdine (Ed.), The Cambridge Companion to the Aegean Bronze Age (pp. 1-18). Cambridge: Cambridge University Press: high chronology. doi:10.1017/CCOL9780521814447.008	Whitelaw, T., M. Bredaki and A. Vasilakis (2019). The long-term dynamics of Knossos in context. Proceedings of the 12th International Congress of Cretan Studies Online. Heraklion, Historical Museum of Crete; Todd Whitelaw pers. comm.	Nitsch, E., Jones, G., Sarpaki, A., Hald, M.M., Bogaard, A., 2019. Farming practice and land management at Knossos, Crete: New insights from δ13C and δ15N analysis of Neolithic and Bronze Age crop remains, in: Country in the City. Archaeopress, Oxford, pp. 159–174.
KNB021	Knossos	Hulled barley	5		Storeroom P	4		60	Late Bronze Age	1490-1430	589-606	46.39	3.53	5.02	4.71	0.08	15.34	Shelmerdine, C. (2008). Background, Sources, and Methods. In C. Shelmerdine (Ed.), The Cambridge Companion to the Aegean Bronze Age (pp. 1-18). Cambridge: Cambridge University Press: high chronology. doi:10.1017/CCOL9780521814447.009	Whitelaw, T., M. Bredaki and A. Vasilakis (2019). The long-term dynamics of Knossos in context. Proceedings of the 12th International Congress of Cretan Studies Online. Heraklion, Historical Museum of Crete; Todd Whitelaw pers. comm.	Nitsch, E., Jones, G., Sarpaki, A., Hald, M.M., Bogaard, A., 2019. Farming practice and land management at Knossos, Crete: New insights from δ13C and δ15N analysis of Neolithic and Bronze Age crop remains, in: Country in the City. Archaeopress, Oxford, pp. 159–174.
KNB022	Knossos	Hulled barley	5		Storeroom P	4		60	Late Bronze Age	1490-1430	589-607	49.44	2.72	5.04	4.73	0.08	21.19	Shelmerdine, C. (2008). Background, Sources, and Methods. In C. Shelmerdine (Ed.), The Cambridge Companion to the Aegean Bronze Age (pp. 1-18). Cambridge: Cambridge University Press: high chronology. doi:10.1017/CCOL9780521814447.010	Whitelaw, T., M. Bredaki and A. Vasilakis (2019). The long-term dynamics of Knossos in context. Proceedings of the 12th International Congress of Cretan Studies Online. Heraklion, Historical Museum of Crete; Todd Whitelaw pers. comm.	Nitsch, E., Jones, G., Sarpaki, A., Hald, M.M., Bogaard, A., 2019. Farming practice and land management at Knossos, Crete: New insights from δ13C and δ15N analysis of Neolithic and Bronze Age crop remains, in: Country in the City. Archaeopress, Oxford, pp. 159–174.
KNB023	Knossos	Hulled barley	5		Storeroom P	4		60	Late Bronze Age	1490-1430	589-608	49.01	2.64	3.92	3.61	0.08	21.7	Shelmerdine, C. (2008). Background, Sources, and Methods. In C. Shelmerdine (Ed.), The Cambridge Companion to the Aegean Bronze Age (pp. 1-18). Cambridge: Cambridge University Press: high chronology. doi:10.1017/CCOL9780521814447.011	Whitelaw, T., M. Bredaki and A. Vasilakis (2019). The long-term dynamics of Knossos in context. Proceedings of the 12th International Congress of Cretan Studies Online. Heraklion, Historical Museum of Crete; Todd Whitelaw pers. comm.	Nitsch, E., Jones, G., Sarpaki, A., Hald, M.M., Bogaard, A., 2019. Farming practice and land management at Knossos, Crete: New insights from δ13C and δ15N analysis of Neolithic and Bronze Age crop remains, in: Country in the City. Archaeopress, Oxford, pp. 159–174.
KNB024	Knossos	Emmer	5		Storeroom P	2		60	Late Bronze Age	1490-1430	589-609	42.47	3.37	5.08	4.77	0.08	14.71	Shelmerdine, C. (2008). Background, Sources, and Methods. In C. Shelmerdine (Ed.), The Cambridge Companion to the Aegean Bronze Age (pp. 1-18). Cambridge: Cambridge University Press: high chronology. doi:10.1017/CCOL9780521814447.012	Whitelaw, T., M. Bredaki and A. Vasilakis (2019). The long-term dynamics of Knossos in context. Proceedings of the 12th International Congress of Cretan Studies Online. Heraklion, Historical Museum of Crete; Todd Whitelaw pers. comm.	Nitsch, E., Jones, G., Sarpaki, A., Hald, M.M., Bogaard, A., 2019. Farming practice and land management at Knossos, Crete: New insights from δ13C and δ15N analysis of Neolithic and Bronze Age crop remains, in: Country in the City. Archaeopress, Oxford, pp. 159–174.
KNB025	Knossos	Hulled barley	6		Storeroom P	6a		60	Late Bronze Age	1490-1430	589-610	47.42	5.46	5.78	5.47	0.08	10.14	Shelmerdine, C. (2008). Background, Sources, and Methods. In C. Shelmerdine (Ed.), The Cambridge Companion to the Aegean Bronze Age (pp. 1-18). Cambridge: Cambridge University Press: high chronology. doi:10.1017/CCOL9780521814447.013	Whitelaw, T., M. Bredaki and A. Vasilakis (2019). The long-term dynamics of Knossos in context. Proceedings of the 12th International Congress of Cretan Studies Online. Heraklion, Historical Museum of Crete; Todd Whitelaw pers. comm.	Nitsch, E., Jones, G., Sarpaki, A., Hald, M.M., Bogaard, A., 2019. Farming practice and land management at Knossos, Crete: New insights from δ13C and δ15N analysis of Neolithic and Bronze Age crop remains, in: Country in the City. Archaeopress, Oxford, pp. 159–174.
KNB026	Knossos	Hulled barley	6		Storeroom P	6b		60	Late Bronze Age	1490-1430	589-598	45.15	3.55	4.24	3.93	0.08	14.82	Shelmerdine, C. (2008). Background, Sources, and Methods. In C. Shelmerdine (Ed.), The Cambridge Companion to the Aegean Bronze Age (pp. 1-18). Cambridge: Cambridge University Press: high chronology. doi:10.1017/CCOL9780521814447.014	Whitelaw, T., M. Bredaki and A. Vasilakis (2019). The long-term dynamics of Knossos in context. Proceedings of the 12th International Congress of Cretan Studies Online. Heraklion, Historical Museum of Crete; Todd Whitelaw pers. comm.	Nitsch, E., Jones, G., Sarpaki, A., Hald, M.M., Bogaard, A., 2019. Farming practice and land management at Knossos, Crete: New insights from δ13C and δ15N analysis of Neolithic and Bronze Age crop remains, in: Country in the City. Archaeopress, Oxford, pp. 159–174.
HAL001	Halai	Einkorn	5		F2a(27)147		5	0.7	Later Late Neolithic I	5300-5075	561-567	63.8432	3.2	2.56	2.25	0.4	23.2761	Facorellis, Y., Coleman, J.E., 2012. Interpreting Radiocarbon Dates from Neolithic Halai, Greece. Radiocarbon 54, 319–330.	John Coleman pers. comm.	Vaiglova, P., Coleman, J., Diffey, C., Tzevelekidi, V., Filios, M., Pappa, M., Halstead, P., Valamoti, S.M., Buckley, M. And Bogaard, A., 2021. Exploring diversity in Neolithic agropastoral management in mainland Greece using stable isotope analysis. Environmental Archaeology.
HAL003	Halai	Einkorn	6		F2c(130)287		2	0.7	Earlier Middle Neolithic	5900-5600	561-567	61.8885	3.5	5.13	4.82	0.4	20.6295	Facorellis, Y., Coleman, J.E., 2012. Interpreting Radiocarbon Dates from Neolithic Halai, Greece. Radiocarbon 54, 319–330.	John Coleman pers. comm.	Vaiglova, P., Coleman, J., Diffey, C., Tzevelekidi, V., Filios, M., Pappa, M., Halstead, P., Valamoti, S.M., Buckley, M. And Bogaard, A., 2021. Exploring diversity in Neolithic agropastoral management in mainland Greece using stable isotope analysis. Environmental Archaeology.
HAL006	Halai	Einkorn	5		F2c(165)524		2	0.7	Earlier Middle Neolithic	5900-5600	561-567	65.1696	3.1	4.49	4.18	0.4	24.5262	Facorellis, Y., Coleman, J.E., 2012. Interpreting Radiocarbon Dates from Neolithic Halai, Greece. Radiocarbon 54, 319–330.	John Coleman pers. comm.	Vaiglova, P., Coleman, J., Diffey, C., Tzevelekidi, V., Filios, M., Pappa, M., Halstead, P., Valamoti, S.M., Buckley, M. And Bogaard, A., 2021. Exploring diversity in Neolithic agropastoral management in mainland Greece using stable isotope analysis. Environmental Archaeology.
HAL007	Halai	Free-threshing wheat	4		F2c(111)172		3	0.7	Later Middle Neolithic	5900-5600	561-567	59.8229	5.3	0.8	0.49	0.4	13.1686	Facorellis, Y., Coleman, J.E., 2012. Interpreting Radiocarbon Dates from Neolithic Halai, Greece. Radiocarbon 54, 319–330.	John Coleman pers. comm.	Vaiglova, P., Coleman, J., Diffey, C., Tzevelekidi, V., Filios, M., Pappa, M., Halstead, P., Valamoti, S.M., Buckley, M. And Bogaard, A., 2021. Exploring diversity in Neolithic agropastoral management in mainland Greece using stable isotope analysis. Environmental Archaeology.
HAL008	Halai	Free-threshing wheat	4		F2c(127)266		2	0.7	Earlier Middle Neolithic	5900-5600	561-567	63.1032	2.8	2.54	2.23	0.4	26.293	Facorellis, Y., Coleman, J.E., 2012. Interpreting Radiocarbon Dates from Neolithic Halai, Greece. Radiocarbon 54, 319–330.	John Coleman pers. comm.	Vaiglova, P., Coleman, J., Diffey, C., Tzevelekidi, V., Filios, M., Pappa, M., Halstead, P., Valamoti, S.M., Buckley, M. And Bogaard, A., 2021. Exploring diversity in Neolithic agropastoral management in mainland Greece using stable isotope analysis. Environmental Archaeology.
HAL009	Halai	Free-threshing wheat	5		F2c(130)287		2	0.7	Earlier Middle Neolithic	5900-5600	561-567	64.3107	2.9	2.38	2.07	0.4	25.8721	Facorellis, Y., Coleman, J.E., 2012. Interpreting Radiocarbon Dates from Neolithic Halai, Greece. Radiocarbon 54, 319–330.	John Coleman pers. comm.	Vaiglova, P., Coleman, J., Diffey, C., Tzevelekidi, V., Filios, M., Pappa, M., Halstead, P., Valamoti, S.M., Buckley, M. And Bogaard, A., 2021. Exploring diversity in Neolithic agropastoral management in mainland Greece using stable isotope analysis. Environmental Archaeology.
HAL010	Halai	Free-threshing wheat	7		F2c(148)435		3	0.7	Later Middle Neolithic	5900-5600	561-567	65.27	3.2	2.85	2.54	0.4	23.7963	Facorellis, Y., Coleman, J.E., 2012. Interpreting Radiocarbon Dates from Neolithic Halai, Greece. Radiocarbon 54, 319–330.	John Coleman pers. comm.	Vaiglova, P., Coleman, J., Diffey, C., Tzevelekidi, V., Filios, M., Pappa, M., Halstead, P., Valamoti, S.M., Buckley, M. And Bogaard, A., 2021. Exploring diversity in Neolithic agropastoral management in mainland Greece using stable isotope analysis. Environmental Archaeology.
HAL012	Halai	Hulled barley	11		F4b(19)77		4	0.7	Earlier Late Neolithic I	5300-5075	561-567	64.6925	1.5	2.6	2.29	0.4	50.3164	Facorellis, Y., Coleman, J.E., 2012. Interpreting Radiocarbon Dates from Neolithic Halai, Greece. Radiocarbon 54, 319–330.	John Coleman pers. comm.	Vaiglova, P., Coleman, J., Diffey, C., Tzevelekidi, V., Filios, M., Pappa, M., Halstead, P., Valamoti, S.M., Buckley, M. And Bogaard, A., 2021. Exploring diversity in Neolithic agropastoral management in mainland Greece using stable isotope analysis. Environmental Archaeology.
HAL013	Halai	Hulled barley	6		F2c(116)209		2	0.7	Earlier Middle Neolithic	5900-5600	561-567	64.0724	2.5	5.83	5.52	0.4	29.9005	Facorellis, Y., Coleman, J.E., 2012. Interpreting Radiocarbon Dates from Neolithic Halai, Greece. Radiocarbon 54, 319–330.	John Coleman pers. comm.	Vaiglova, P., Coleman, J., Diffey, C., Tzevelekidi, V., Filios, M., Pappa, M., Halstead, P., Valamoti, S.M., Buckley, M. And Bogaard, A., 2021. Exploring diversity in Neolithic agropastoral management in mainland Greece using stable isotope analysis. Environmental Archaeology.
HAL014	Halai	Hulled barley	5		F2c(127)266		2	0.7	Earlier Middle Neolithic	5900-5600	561-567	62.1681	2.4	3.94	3.63	0.4	30.2206	Facorellis, Y., Coleman, J.E., 2012. Interpreting Radiocarbon Dates from Neolithic Halai, Greece. Radiocarbon 54, 319–330.	John Coleman pers. comm.	Vaiglova, P., Coleman, J., Diffey, C., Tzevelekidi, V., Filios, M., Pappa, M., Halstead, P., Valamoti, S.M., Buckley, M. And Bogaard, A., 2021. Exploring diversity in Neolithic agropastoral management in mainland Greece using stable isotope analysis. Environmental Archaeology.
HAL015	Halai	Hulled barley	7		F2c(130)287		2	0.7	Earlier Middle Neolithic	5900-5600	561-567	59.2058	2.36774	4.88	4.57	0.4	29.1727	Facorellis, Y., Coleman, J.E., 2012. Interpreting Radiocarbon Dates from Neolithic Halai, Greece. Radiocarbon 54, 319–330.	John Coleman pers. comm.	Vaiglova, P., Coleman, J., Diffey, C., Tzevelekidi, V., Filios, M., Pappa, M., Halstead, P., Valamoti, S.M., Buckley, M. And Bogaard, A., 2021. Exploring diversity in Neolithic agropastoral management in mainland Greece using stable isotope analysis. Environmental Archaeology.
HAL016	Halai	Hulled barley	8		F2c(174)586		2	0.7	Earlier Middle Neolithic	5900-5600	561-567	61.1121	2.2	3.9	3.59	0.4	32.4079	Facorellis, Y., Coleman, J.E., 2012. Interpreting Radiocarbon Dates from Neolithic Halai, Greece. Radiocarbon 54, 319–330.	John Coleman pers. comm.	Vaiglova, P., Coleman, J., Diffey, C., Tzevelekidi, V., Filios, M., Pappa, M., Halstead, P., Valamoti, S.M., Buckley, M. And Bogaard, A., 2021. Exploring diversity in Neolithic agropastoral management in mainland Greece using stable isotope analysis. Environmental Archaeology.
HAL017	Halai	Hulled barley	8		F2a(26)143		5	0.7	Later Late Neolithic I	5300-5075	561-567	66.7186	2.02168	4.22	3.91	0.4	38.5018	Facorellis, Y., Coleman, J.E., 2012. Interpreting Radiocarbon Dates from Neolithic Halai, Greece. Radiocarbon 54, 319–330.	John Coleman pers. comm.	Vaiglova, P., Coleman, J., Diffey, C., Tzevelekidi, V., Filios, M., Pappa, M., Halstead, P., Valamoti, S.M., Buckley, M. And Bogaard, A., 2021. Exploring diversity in Neolithic agropastoral management in mainland Greece using stable isotope analysis. Environmental Archaeology.
HAL018	Halai	Hulled barley	5		F2b(47)		3	0.7	Later Middle Neolithic	5900-5600	561-567	65.9946	2.38009	4.19	3.88	0.4	32.3491	Facorellis, Y., Coleman, J.E., 2012. Interpreting Radiocarbon Dates from Neolithic Halai, Greece. Radiocarbon 54, 319–330.	John Coleman pers. comm.	Vaiglova, P., Coleman, J., Diffey, C., Tzevelekidi, V., Filios, M., Pappa, M., Halstead, P., Valamoti, S.M., Buckley, M. And Bogaard, A., 2021. Exploring diversity in Neolithic agropastoral management in mainland Greece using stable isotope analysis. Environmental Archaeology.
HAL019	Halai	Hulled barley	5		F2b(57)		4	0.7	Earlier Late Neolithic I	5300-5075	561-567	63.5878	1.6199	6.17	5.86	0.4	45.7965	Facorellis, Y., Coleman, J.E., 2012. Interpreting Radiocarbon Dates from Neolithic Halai, Greece. Radiocarbon 54, 319–330.	John Coleman pers. comm.	Vaiglova, P., Coleman, J., Diffey, C., Tzevelekidi, V., Filios, M., Pappa, M., Halstead, P., Valamoti, S.M., Buckley, M. And Bogaard, A., 2021. Exploring diversity in Neolithic agropastoral management in mainland Greece using stable isotope analysis. Environmental Archaeology.
HAL022	Halai	Hulled barley	5		F2b(67)		4	0.7	Earlier Late Neolithic I	5300-5075	561-567	66.6787	2.1	4.2	3.89	0.4	37.0437	Facorellis, Y., Coleman, J.E., 2012. Interpreting Radiocarbon Dates from Neolithic Halai, Greece. Radiocarbon 54, 319–330.	John Coleman pers. comm.	Vaiglova, P., Coleman, J., Diffey, C., Tzevelekidi, V., Filios, M., Pappa, M., Halstead, P., Valamoti, S.M., Buckley, M. And Bogaard, A., 2021. Exploring diversity in Neolithic agropastoral management in mainland Greece using stable isotope analysis. Environmental Archaeology.
HAL023	Halai	Hulled barley	7		F2c(93)61		3	0.7	Later Middle Neolithic	5900-5600	561-567	63.454	2.8	4.13	3.82	0.4	26.4392	Facorellis, Y., Coleman, J.E., 2012. Interpreting Radiocarbon Dates from Neolithic Halai, Greece. Radiocarbon 54, 319–330.	John Coleman pers. comm.	Vaiglova, P., Coleman, J., Diffey, C., Tzevelekidi, V., Filios, M., Pappa, M., Halstead, P., Valamoti, S.M., Buckley, M. And Bogaard, A., 2021. Exploring diversity in Neolithic agropastoral management in mainland Greece using stable isotope analysis. Environmental Archaeology.
HAL024	Halai	Hulled barley	10		F2c(107)155		3	0.7	Later Middle Neolithic	5900-5600	561-567	60.2278	2	5.07	4.76	0.4	35.1329	Facorellis, Y., Coleman, J.E., 2012. Interpreting Radiocarbon Dates from Neolithic Halai, Greece. Radiocarbon 54, 319–330.	John Coleman pers. comm.	Vaiglova, P., Coleman, J., Diffey, C., Tzevelekidi, V., Filios, M., Pappa, M., Halstead, P., Valamoti, S.M., Buckley, M. And Bogaard, A., 2021. Exploring diversity in Neolithic agropastoral management in mainland Greece using stable isotope analysis. Environmental Archaeology.
HAL025	Halai	Hulled barley	5		F2c(115)192		2	0.7	Earlier Middle Neolithic	5900-5600	561-567	64.3876	1.8	3.48	3.17	0.4	41.7327	Facorellis, Y., Coleman, J.E., 2012. Interpreting Radiocarbon Dates from Neolithic Halai, Greece. Radiocarbon 54, 319–330.	John Coleman pers. comm.	Vaiglova, P., Coleman, J., Diffey, C., Tzevelekidi, V., Filios, M., Pappa, M., Halstead, P., Valamoti, S.M., Buckley, M. And Bogaard, A., 2021. Exploring diversity in Neolithic agropastoral management in mainland Greece using stable isotope analysis. Environmental Archaeology.
HAL026	Halai	Hulled barley	5		F2c(134)318		3	0.7	Later Middle Neolithic	5900-5600	561-567	60.2406	2	3.41	3.1	0.4	35.1403	Facorellis, Y., Coleman, J.E., 2012. Interpreting Radiocarbon Dates from Neolithic Halai, Greece. Radiocarbon 54, 319–330.	John Coleman pers. comm.	Vaiglova, P., Coleman, J., Diffey, C., Tzevelekidi, V., Filios, M., Pappa, M., Halstead, P., Valamoti, S.M., Buckley, M. And Bogaard, A., 2021. Exploring diversity in Neolithic agropastoral management in mainland Greece using stable isotope analysis. Environmental Archaeology.
HAL027	Halai	Hulled barley	6		F2c(165)524		2	0.7	Earlier Middle Neolithic	5900-5600	561-567	65.0507	1.9	4.55	4.24	0.4	39.9434	Facorellis, Y., Coleman, J.E., 2012. Interpreting Radiocarbon Dates from Neolithic Halai, Greece. Radiocarbon 54, 319–330.	John Coleman pers. comm.	Vaiglova, P., Coleman, J., Diffey, C., Tzevelekidi, V., Filios, M., Pappa, M., Halstead, P., Valamoti, S.M., Buckley, M. And Bogaard, A., 2021. Exploring diversity in Neolithic agropastoral management in mainland Greece using stable isotope analysis. Environmental Archaeology.
HAL028	Halai	Hulled barley	6		F2c(173)577		2	0.7	Earlier Middle Neolithic	5900-5600	561-567	67.9896	2.1	3.93	3.62	0.4	37.772	Facorellis, Y., Coleman, J.E., 2012. Interpreting Radiocarbon Dates from Neolithic Halai, Greece. Radiocarbon 54, 319–330.	John Coleman pers. comm.	Vaiglova, P., Coleman, J., Diffey, C., Tzevelekidi, V., Filios, M., Pappa, M., Halstead, P., Valamoti, S.M., Buckley, M. And Bogaard, A., 2021. Exploring diversity in Neolithic agropastoral management in mainland Greece using stable isotope analysis. Environmental Archaeology.
HAL029	Halai	Hulled barley	7		F2c(176)598		2	0.7	Earlier Middle Neolithic	5900-5600	561-567	70.5689	3	5.93	5.62	0.4	27.4434	Facorellis, Y., Coleman, J.E., 2012. Interpreting Radiocarbon Dates from Neolithic Halai, Greece. Radiocarbon 54, 319–330.	John Coleman pers. comm.	Vaiglova, P., Coleman, J., Diffey, C., Tzevelekidi, V., Filios, M., Pappa, M., Halstead, P., Valamoti, S.M., Buckley, M. And Bogaard, A., 2021. Exploring diversity in Neolithic agropastoral management in mainland Greece using stable isotope analysis. Environmental Archaeology.
HAL030	Halai	Hulled barley	6		F9g(152)167		2	0.7	Middle Neolithic	5900-5600	561-567	62.3415	3.2	3.57	3.26	0.4	22.7287	Facorellis, Y., Coleman, J.E., 2012. Interpreting Radiocarbon Dates from Neolithic Halai, Greece. Radiocarbon 54, 319–330.	John Coleman pers. comm.	Vaiglova, P., Coleman, J., Diffey, C., Tzevelekidi, V., Filios, M., Pappa, M., Halstead, P., Valamoti, S.M., Buckley, M. And Bogaard, A., 2021. Exploring diversity in Neolithic agropastoral management in mainland Greece using stable isotope analysis. Environmental Archaeology.
HAL031	Halai	Hulled barley	6		F10g(69)270			0.7	Earlier Late Neolithic I	5300-5075	561-567	64.819	1.9	2.71	2.4	0.4	39.8011	Facorellis, Y., Coleman, J.E., 2012. Interpreting Radiocarbon Dates from Neolithic Halai, Greece. Radiocarbon 54, 319–330.	John Coleman pers. comm.	Vaiglova, P., Coleman, J., Diffey, C., Tzevelekidi, V., Filios, M., Pappa, M., Halstead, P., Valamoti, S.M., Buckley, M. And Bogaard, A., 2021. Exploring diversity in Neolithic agropastoral management in mainland Greece using stable isotope analysis. Environmental Archaeology.
HAL032	Halai	Hulled barley	5		F101K(120)83			0.7	Later Middle Neolithic-Earlier Late Neolithic I	5900-5600	561-567	69.0007	2.6	6.15	5.84	0.4	30.9619	Facorellis, Y., Coleman, J.E., 2012. Interpreting Radiocarbon Dates from Neolithic Halai, Greece. Radiocarbon 54, 319–330.	John Coleman pers. comm.	Vaiglova, P., Coleman, J., Diffey, C., Tzevelekidi, V., Filios, M., Pappa, M., Halstead, P., Valamoti, S.M., Buckley, M. And Bogaard, A., 2021. Exploring diversity in Neolithic agropastoral management in mainland Greece using stable isotope analysis. Environmental Archaeology.
HAL033	Halai	Hulled barley	6		F10K(145)189			0.7	Later Middle Neolithic	5900-5600	561-567	65.3994	2.4	4.89	4.58	0.4	31.7914	Facorellis, Y., Coleman, J.E., 2012. Interpreting Radiocarbon Dates from Neolithic Halai, Greece. Radiocarbon 54, 319–330.	John Coleman pers. comm.	Vaiglova, P., Coleman, J., Diffey, C., Tzevelekidi, V., Filios, M., Pappa, M., Halstead, P., Valamoti, S.M., Buckley, M. And Bogaard, A., 2021. Exploring diversity in Neolithic agropastoral management in mainland Greece using stable isotope analysis. Environmental Archaeology.
HAL054	Halai	Emmer	4		F2c(176)598		2	0.7	Earlier Middle Neolithic	5900-5600	561-567	60.012	3.4	6.7	6.39	0.4	20.5924	Facorellis, Y., Coleman, J.E., 2012. Interpreting Radiocarbon Dates from Neolithic Halai, Greece. Radiocarbon 54, 319–330.	John Coleman pers. comm.	Vaiglova, P., Coleman, J., Diffey, C., Tzevelekidi, V., Filios, M., Pappa, M., Halstead, P., Valamoti, S.M., Buckley, M. And Bogaard, A., 2021. Exploring diversity in Neolithic agropastoral management in mainland Greece using stable isotope analysis. Environmental Archaeology.
HAL057	Halai	Hulled barley	6		F10g(56)176			0.7	Late Neolithic I	5300-4850	561-567	68.9952	2.1	1	0.7	0.4	38.3307	Facorellis, Y., Coleman, J.E., 2012. Interpreting Radiocarbon Dates from Neolithic Halai, Greece. Radiocarbon 54, 319–330.	John Coleman pers. comm.	Vaiglova, P., Coleman, J., Diffey, C., Tzevelekidi, V., Filios, M., Pappa, M., Halstead, P., Valamoti, S.M., Buckley, M. And Bogaard, A., 2021. Exploring diversity in Neolithic agropastoral management in mainland Greece using stable isotope analysis. Environmental Archaeology.
HAL060	Halai	Einkorn	5		F10n(156)47			0.7	Late Neolithic I	5300-4850	561-567	61.4018	3.7	0	-0.3	0.4	19.3609	Facorellis, Y., Coleman, J.E., 2012. Interpreting Radiocarbon Dates from Neolithic Halai, Greece. Radiocarbon 54, 319–330.	John Coleman pers. comm.	Vaiglova, P., Coleman, J., Diffey, C., Tzevelekidi, V., Filios, M., Pappa, M., Halstead, P., Valamoti, S.M., Buckley, M. And Bogaard, A., 2021. Exploring diversity in Neolithic agropastoral management in mainland Greece using stable isotope analysis. Environmental Archaeology.
HAL061	Halai	Hulled barley	4		F10k(143)178			0.7	Late Neolithic I	5300-4850	561-567	67.6	2.2	1.5	1.2	0.4	35.8485	Facorellis, Y., Coleman, J.E., 2012. Interpreting Radiocarbon Dates from Neolithic Halai, Greece. Radiocarbon 54, 319–330.	John Coleman pers. comm.	Vaiglova, P., Coleman, J., Diffey, C., Tzevelekidi, V., Filios, M., Pappa, M., Halstead, P., Valamoti, S.M., Buckley, M. And Bogaard, A., 2021. Exploring diversity in Neolithic agropastoral management in mainland Greece using stable isotope analysis. Environmental Archaeology.
HAL065	Halai	Hulled barley	4		F4c(39)67			0.7	Earlier Middle Neolithic	5300-4850	561-567	68.2	3.5	0.2	-0.1	0.4	22.7333	Facorellis, Y., Coleman, J.E., 2012. Interpreting Radiocarbon Dates from Neolithic Halai, Greece. Radiocarbon 54, 319–330.	John Coleman pers. comm.	Vaiglova, P., Coleman, J., Diffey, C., Tzevelekidi, V., Filios, M., Pappa, M., Halstead, P., Valamoti, S.M., Buckley, M. And Bogaard, A., 2021. Exploring diversity in Neolithic agropastoral management in mainland Greece using stable isotope analysis. Environmental Archaeology.
HAL067	Halai	Hulled barley	8		F2c(123)238/136			0.7	Later Middle Neolithic	5300-4850	561-567	64	2.6	0.8	0.5	0.4	28.7179	Facorellis, Y., Coleman, J.E., 2012. Interpreting Radiocarbon Dates from Neolithic Halai, Greece. Radiocarbon 54, 319–330.	John Coleman pers. comm.	Vaiglova, P., Coleman, J., Diffey, C., Tzevelekidi, V., Filios, M., Pappa, M., Halstead, P., Valamoti, S.M., Buckley, M. And Bogaard, A., 2021. Exploring diversity in Neolithic agropastoral management in mainland Greece using stable isotope analysis. Environmental Archaeology.
HAL077	Halai	Hulled barley	5		F10g(67)256			0.7	Late Neolithic I	5300-4850	561-567	63.2	1.9	-0.5	-0.8	0.4	38.807	Facorellis, Y., Coleman, J.E., 2012. Interpreting Radiocarbon Dates from Neolithic Halai, Greece. Radiocarbon 54, 319–330.	John Coleman pers. comm.	Vaiglova, P., Coleman, J., Diffey, C., Tzevelekidi, V., Filios, M., Pappa, M., Halstead, P., Valamoti, S.M., Buckley, M. And Bogaard, A., 2021. Exploring diversity in Neolithic agropastoral management in mainland Greece using stable isotope analysis. Environmental Archaeology.
HAL084	Halai	Einkorn	5		F2c(117)212			0.7	Earlier Middle Neolithic	5900-5300	561-567	62	5.6	2.4	2.1	0.4	12.9167	Facorellis, Y., Coleman, J.E., 2012. Interpreting Radiocarbon Dates from Neolithic Halai, Greece. Radiocarbon 54, 319–330.	John Coleman pers. comm.	Vaiglova, P., Coleman, J., Diffey, C., Tzevelekidi, V., Filios, M., Pappa, M., Halstead, P., Valamoti, S.M., Buckley, M. And Bogaard, A., 2021. Exploring diversity in Neolithic agropastoral management in mainland Greece using stable isotope analysis. Environmental Archaeology.
HAL088	Halai	Einkorn	4		F10n(177)174			0.7	Earlier Late Neolithic	5300-4850	561-567	55.555	3.7	0	-0.3	0.4	17.5174	Facorellis, Y., Coleman, J.E., 2012. Interpreting Radiocarbon Dates from Neolithic Halai, Greece. Radiocarbon 54, 319–330.	John Coleman pers. comm.	Vaiglova, P., Coleman, J., Diffey, C., Tzevelekidi, V., Filios, M., Pappa, M., Halstead, P., Valamoti, S.M., Buckley, M. And Bogaard, A., 2021. Exploring diversity in Neolithic agropastoral management in mainland Greece using stable isotope analysis. Environmental Archaeology.
HAL089	Halai	Hulled barley	4		F2c(164)531			0.7	Earlier Middle Neolithic	5900-5300	561-567	68.491	3.1	1.2	0.9	0.4	25.7762	Facorellis, Y., Coleman, J.E., 2012. Interpreting Radiocarbon Dates from Neolithic Halai, Greece. Radiocarbon 54, 319–330.	John Coleman pers. comm.	Vaiglova, P., Coleman, J., Diffey, C., Tzevelekidi, V., Filios, M., Pappa, M., Halstead, P., Valamoti, S.M., Buckley, M. And Bogaard, A., 2021. Exploring diversity in Neolithic agropastoral management in mainland Greece using stable isotope analysis. Environmental Archaeology.
HAL090	Halai	Einkorn	4		F2a(15)96			0.7	Later Late Neolithic	5300-4850	561-567	69.4444	3.3	0.3	0	0.4	24.5511	Facorellis, Y., Coleman, J.E., 2012. Interpreting Radiocarbon Dates from Neolithic Halai, Greece. Radiocarbon 54, 319–330.	John Coleman pers. comm.	Vaiglova, P., Coleman, J., Diffey, C., Tzevelekidi, V., Filios, M., Pappa, M., Halstead, P., Valamoti, S.M., Buckley, M. And Bogaard, A., 2021. Exploring diversity in Neolithic agropastoral management in mainland Greece using stable isotope analysis. Environmental Archaeology.
HAL091	Halai	Einkorn	5		F2c(176)598			0.7	Earlier Middle Neolithic	5900-5300	561-567	59.4305	3.5957	-0.6	-0.9	0.4	19.2829	Facorellis, Y., Coleman, J.E., 2012. Interpreting Radiocarbon Dates from Neolithic Halai, Greece. Radiocarbon 54, 319–330.	John Coleman pers. comm.	Vaiglova, P., Coleman, J., Diffey, C., Tzevelekidi, V., Filios, M., Pappa, M., Halstead, P., Valamoti, S.M., Buckley, M. And Bogaard, A., 2021. Exploring diversity in Neolithic agropastoral management in mainland Greece using stable isotope analysis. Environmental Archaeology.
HAL093	Halai	Einkorn	3		F2b(47)			0.7	Later Middle Neolithic	5900-5300	561-567	65.3	3.9	0.3	0	0.4	19.5342	Facorellis, Y., Coleman, J.E., 2012. Interpreting Radiocarbon Dates from Neolithic Halai, Greece. Radiocarbon 54, 319–330.	John Coleman pers. comm.	Vaiglova, P., Coleman, J., Diffey, C., Tzevelekidi, V., Filios, M., Pappa, M., Halstead, P., Valamoti, S.M., Buckley, M. And Bogaard, A., 2021. Exploring diversity in Neolithic agropastoral management in mainland Greece using stable isotope analysis. Environmental Archaeology.
HAL095	Halai	Einkorn	6		F10n(161)81			0.7	Late Neolithic I	5300-4850	561-567	69.3	3.8	1	0.7	0.4	21.2763	Facorellis, Y., Coleman, J.E., 2012. Interpreting Radiocarbon Dates from Neolithic Halai, Greece. Radiocarbon 54, 319–330.	John Coleman pers. comm.	Vaiglova, P., Coleman, J., Diffey, C., Tzevelekidi, V., Filios, M., Pappa, M., Halstead, P., Valamoti, S.M., Buckley, M. And Bogaard, A., 2021. Exploring diversity in Neolithic agropastoral management in mainland Greece using stable isotope analysis. Environmental Archaeology.
HAL098	Halai	Einkorn	4		F9g(84)277			0.7	Later Middle Neolithic	5900-5300	561-567	63.3	3.6	-1.1	-1.4	0.4	20.5139	Facorellis, Y., Coleman, J.E., 2012. Interpreting Radiocarbon Dates from Neolithic Halai, Greece. Radiocarbon 54, 319–330.	John Coleman pers. comm.	Vaiglova, P., Coleman, J., Diffey, C., Tzevelekidi, V., Filios, M., Pappa, M., Halstead, P., Valamoti, S.M., Buckley, M. And Bogaard, A., 2021. Exploring diversity in Neolithic agropastoral management in mainland Greece using stable isotope analysis. Environmental Archaeology.
HAL100	Halai	Hulled barley	4		F2c(147)418			0.7	Earlier Middle Neolithic	5900-5300	561-567	59.4	3.5	1.3	1	0.4	19.8	Facorellis, Y., Coleman, J.E., 2012. Interpreting Radiocarbon Dates from Neolithic Halai, Greece. Radiocarbon 54, 319–330.	John Coleman pers. comm.	Vaiglova, P., Coleman, J., Diffey, C., Tzevelekidi, V., Filios, M., Pappa, M., Halstead, P., Valamoti, S.M., Buckley, M. And Bogaard, A., 2021. Exploring diversity in Neolithic agropastoral management in mainland Greece using stable isotope analysis. Environmental Archaeology.
HAL101	Halai	Einkorn	3		F2c(111)172			0.7	Later Middle Neolithic	5900-5300	561-567	66.3	3.8	-0.2	-0.5	0.4	20.3553	Facorellis, Y., Coleman, J.E., 2012. Interpreting Radiocarbon Dates from Neolithic Halai, Greece. Radiocarbon 54, 319–330.	John Coleman pers. comm.	Vaiglova, P., Coleman, J., Diffey, C., Tzevelekidi, V., Filios, M., Pappa, M., Halstead, P., Valamoti, S.M., Buckley, M. And Bogaard, A., 2021. Exploring diversity in Neolithic agropastoral management in mainland Greece using stable isotope analysis. Environmental Archaeology.
KFO01	Koufovouno	Hulled barley	1	B	B0134		12	2	Late Neolithic	5500-5000	718-724	43.4	2	0.7	0.39		25.7	William Cavanagh pers. comm.	W. Cavanagh, C. Mee, and J. Renard, ‘Sparta before Sparta: Kouphovouno 1999–2000: report on the intensive survey’, BSA 99 (2004), 49–128)	Vaiglova, P., Bogaard, A., Collins, M., Cavanagh, W., Mee, C., Renard, J., Lamb, A., Gardeisen, A., Fraser, R., 2014. An integrated stable isotope study of plants and animals from Kouphovouno, southern Greece: a new look at Neolithic farming. Journal of Archaeological Science 42, 201–215. https://doi.org/10.1016/j.jas.2013.10.023
KFO02	Koufovouno	Free-threshing wheat	2	B	B0185		12	2	Late Neolithic	5500-5000	718-724	48.6	3.1	5.9	5.59		18.3	William Cavanagh pers. comm.	W. Cavanagh, C. Mee, and J. Renard, ‘Sparta before Sparta: Kouphovouno 1999–2000: report on the intensive survey’, BSA 99 (2004), 49–128)	Vaiglova, P., Bogaard, A., Collins, M., Cavanagh, W., Mee, C., Renard, J., Lamb, A., Gardeisen, A., Fraser, R., 2014. An integrated stable isotope study of plants and animals from Kouphovouno, southern Greece: a new look at Neolithic farming. Journal of Archaeological Science 42, 201–215. https://doi.org/10.1016/j.jas.2013.10.024
KFO03	Koufovouno	Free-threshing wheat	23	C	C0266		6	4	Middle Neolithic ζ	5615-5525	718-724	46.9	2.8	4.9	4.59		19.6	William Cavanagh pers. comm.	W. Cavanagh, C. Mee, and J. Renard, ‘Sparta before Sparta: Kouphovouno 1999–2000: report on the intensive survey’, BSA 99 (2004), 49–128)	Vaiglova, P., Bogaard, A., Collins, M., Cavanagh, W., Mee, C., Renard, J., Lamb, A., Gardeisen, A., Fraser, R., 2014. An integrated stable isotope study of plants and animals from Kouphovouno, southern Greece: a new look at Neolithic farming. Journal of Archaeological Science 42, 201–215. https://doi.org/10.1016/j.jas.2013.10.025
KFO04	Koufovouno	Hulled barley	37	C	C0266		6	4	Middle Neolithic ζ	5615-5525	718-724	49.8	2.3	3.1	2.79		25.3	William Cavanagh pers. comm.	W. Cavanagh, C. Mee, and J. Renard, ‘Sparta before Sparta: Kouphovouno 1999–2000: report on the intensive survey’, BSA 99 (2004), 49–128)	Vaiglova, P., Bogaard, A., Collins, M., Cavanagh, W., Mee, C., Renard, J., Lamb, A., Gardeisen, A., Fraser, R., 2014. An integrated stable isotope study of plants and animals from Kouphovouno, southern Greece: a new look at Neolithic farming. Journal of Archaeological Science 42, 201–215. https://doi.org/10.1016/j.jas.2013.10.026
KFO06	Koufovouno	Free-threshing wheat	15	G	G1-1624		11	2	Late Neolithic 1γ	5310-5190	718-724	56.1	3.1	5.4	5.09		21	William Cavanagh pers. comm.	W. Cavanagh, C. Mee, and J. Renard, ‘Sparta before Sparta: Kouphovouno 1999–2000: report on the intensive survey’, BSA 99 (2004), 49–128)	Vaiglova, P., Bogaard, A., Collins, M., Cavanagh, W., Mee, C., Renard, J., Lamb, A., Gardeisen, A., Fraser, R., 2014. An integrated stable isotope study of plants and animals from Kouphovouno, southern Greece: a new look at Neolithic farming. Journal of Archaeological Science 42, 201–215. https://doi.org/10.1016/j.jas.2013.10.027
KFO07	Koufovouno	Free-threshing wheat	16	G	G1-1627		11	2	Late Neolithic 1γ	5310-5190	718-724	50.6	2.8	5.5	5.19		21.3	William Cavanagh pers. comm.	W. Cavanagh, C. Mee, and J. Renard, ‘Sparta before Sparta: Kouphovouno 1999–2000: report on the intensive survey’, BSA 99 (2004), 49–128)	Vaiglova, P., Bogaard, A., Collins, M., Cavanagh, W., Mee, C., Renard, J., Lamb, A., Gardeisen, A., Fraser, R., 2014. An integrated stable isotope study of plants and animals from Kouphovouno, southern Greece: a new look at Neolithic farming. Journal of Archaeological Science 42, 201–215. https://doi.org/10.1016/j.jas.2013.10.028
KFO08	Koufovouno	Hulled barley	17	H	H0709		20	2	Late Neolithic	2150-1700	718-724	56	1.6	1.6	1.29		40.3	William Cavanagh pers. comm.	W. Cavanagh, C. Mee, and J. Renard, ‘Sparta before Sparta: Kouphovouno 1999–2000: report on the intensive survey’, BSA 99 (2004), 49–128)	Vaiglova, P., Bogaard, A., Collins, M., Cavanagh, W., Mee, C., Renard, J., Lamb, A., Gardeisen, A., Fraser, R., 2014. An integrated stable isotope study of plants and animals from Kouphovouno, southern Greece: a new look at Neolithic farming. Journal of Archaeological Science 42, 201–215. https://doi.org/10.1016/j.jas.2013.10.029
KFO10	Koufovouno	Free-threshing wheat	32	C	C0804		5	4	Middle Neolithic ε	5680-5580	718-724	51.3	2.9	5.8	5.49		20.6	William Cavanagh pers. comm.	W. Cavanagh, C. Mee, and J. Renard, ‘Sparta before Sparta: Kouphovouno 1999–2000: report on the intensive survey’, BSA 99 (2004), 49–128)	Vaiglova, P., Bogaard, A., Collins, M., Cavanagh, W., Mee, C., Renard, J., Lamb, A., Gardeisen, A., Fraser, R., 2014. An integrated stable isotope study of plants and animals from Kouphovouno, southern Greece: a new look at Neolithic farming. Journal of Archaeological Science 42, 201–215. https://doi.org/10.1016/j.jas.2013.10.030
KFO11	Koufovouno	Free-threshing wheat	33	C	C0806		5	4	Middle Neolithic ε	5680-5580	718-724	40.1	3.4	5.6	5.29		13.6	William Cavanagh pers. comm.	W. Cavanagh, C. Mee, and J. Renard, ‘Sparta before Sparta: Kouphovouno 1999–2000: report on the intensive survey’, BSA 99 (2004), 49–128)	Vaiglova, P., Bogaard, A., Collins, M., Cavanagh, W., Mee, C., Renard, J., Lamb, A., Gardeisen, A., Fraser, R., 2014. An integrated stable isotope study of plants and animals from Kouphovouno, southern Greece: a new look at Neolithic farming. Journal of Archaeological Science 42, 201–215. https://doi.org/10.1016/j.jas.2013.10.031
KFO12	Koufovouno	Free-threshing wheat	36	C	C0812		4	4	Middle Neolithic δ	5700-5570	718-724	36	2.2	6.6	6.29		19.5	William Cavanagh pers. comm.	W. Cavanagh, C. Mee, and J. Renard, ‘Sparta before Sparta: Kouphovouno 1999–2000: report on the intensive survey’, BSA 99 (2004), 49–128)	Vaiglova, P., Bogaard, A., Collins, M., Cavanagh, W., Mee, C., Renard, J., Lamb, A., Gardeisen, A., Fraser, R., 2014. An integrated stable isotope study of plants and animals from Kouphovouno, southern Greece: a new look at Neolithic farming. Journal of Archaeological Science 42, 201–215. https://doi.org/10.1016/j.jas.2013.10.032
KFO13	Koufovouno	Free-threshing wheat	34	C	C0825		3	4	Middle Neolithic γ	5700-5595	718-724	51.5	2.9	7	6.69		20.4	William Cavanagh pers. comm.	W. Cavanagh, C. Mee, and J. Renard, ‘Sparta before Sparta: Kouphovouno 1999–2000: report on the intensive survey’, BSA 99 (2004), 49–128)	Vaiglova, P., Bogaard, A., Collins, M., Cavanagh, W., Mee, C., Renard, J., Lamb, A., Gardeisen, A., Fraser, R., 2014. An integrated stable isotope study of plants and animals from Kouphovouno, southern Greece: a new look at Neolithic farming. Journal of Archaeological Science 42, 201–215. https://doi.org/10.1016/j.jas.2013.10.033
KFO14	Koufovouno	Hulled barley	19	C	C0854		1	4	Middle Neolithic α	5900-5695	718-724	54.3	2.3	4.2	3.89		27.4	William Cavanagh pers. comm.	W. Cavanagh, C. Mee, and J. Renard, ‘Sparta before Sparta: Kouphovouno 1999–2000: report on the intensive survey’, BSA 99 (2004), 49–128)	Vaiglova, P., Bogaard, A., Collins, M., Cavanagh, W., Mee, C., Renard, J., Lamb, A., Gardeisen, A., Fraser, R., 2014. An integrated stable isotope study of plants and animals from Kouphovouno, southern Greece: a new look at Neolithic farming. Journal of Archaeological Science 42, 201–215. https://doi.org/10.1016/j.jas.2013.10.034
KFO15	Koufovouno	Hulled barley	24	C	C0905		6	4	Middle Neolithic ζ	5615-5525	718-724	50.2	2	2.7	2.39		29.1	William Cavanagh pers. comm.	W. Cavanagh, C. Mee, and J. Renard, ‘Sparta before Sparta: Kouphovouno 1999–2000: report on the intensive survey’, BSA 99 (2004), 49–128)	Vaiglova, P., Bogaard, A., Collins, M., Cavanagh, W., Mee, C., Renard, J., Lamb, A., Gardeisen, A., Fraser, R., 2014. An integrated stable isotope study of plants and animals from Kouphovouno, southern Greece: a new look at Neolithic farming. Journal of Archaeological Science 42, 201–215. https://doi.org/10.1016/j.jas.2013.10.035
KFO16	Koufovouno	Free-threshing wheat	25	C	C0905		6	4	Middle Neolithic ζ	5615-5525	718-724	40.1	2.9	5.2	4.89		20.4	William Cavanagh pers. comm.	W. Cavanagh, C. Mee, and J. Renard, ‘Sparta before Sparta: Kouphovouno 1999–2000: report on the intensive survey’, BSA 99 (2004), 49–128)	Vaiglova, P., Bogaard, A., Collins, M., Cavanagh, W., Mee, C., Renard, J., Lamb, A., Gardeisen, A., Fraser, R., 2014. An integrated stable isotope study of plants and animals from Kouphovouno, southern Greece: a new look at Neolithic farming. Journal of Archaeological Science 42, 201–215. https://doi.org/10.1016/j.jas.2013.10.036
KFO17	Koufovouno	Hulled barley	26	C	C0911		6	4	Middle Neolithic ζ	5615-5525	718-724	44.1	2.2	3.5	3.19		23.1	William Cavanagh pers. comm.	W. Cavanagh, C. Mee, and J. Renard, ‘Sparta before Sparta: Kouphovouno 1999–2000: report on the intensive survey’, BSA 99 (2004), 49–128)	Vaiglova, P., Bogaard, A., Collins, M., Cavanagh, W., Mee, C., Renard, J., Lamb, A., Gardeisen, A., Fraser, R., 2014. An integrated stable isotope study of plants and animals from Kouphovouno, southern Greece: a new look at Neolithic farming. Journal of Archaeological Science 42, 201–215. https://doi.org/10.1016/j.jas.2013.10.037
KFO18	Koufovouno	Free-threshing wheat	27	C	C0911		6	4	Middle Neolithic ζ	5615-5525	718-724	46.2	2.8	5.5	5.19		19.2	William Cavanagh pers. comm.	W. Cavanagh, C. Mee, and J. Renard, ‘Sparta before Sparta: Kouphovouno 1999–2000: report on the intensive survey’, BSA 99 (2004), 49–128)	Vaiglova, P., Bogaard, A., Collins, M., Cavanagh, W., Mee, C., Renard, J., Lamb, A., Gardeisen, A., Fraser, R., 2014. An integrated stable isotope study of plants and animals from Kouphovouno, southern Greece: a new look at Neolithic farming. Journal of Archaeological Science 42, 201–215. https://doi.org/10.1016/j.jas.2013.10.038
KFO19	Koufovouno	Free-threshing wheat	21	C	C0918		5	4	Middle Neolithic ε	5680-5580	718-724	50.8	3.1	5.9	5.59		19	William Cavanagh pers. comm.	W. Cavanagh, C. Mee, and J. Renard, ‘Sparta before Sparta: Kouphovouno 1999–2000: report on the intensive survey’, BSA 99 (2004), 49–128)	Vaiglova, P., Bogaard, A., Collins, M., Cavanagh, W., Mee, C., Renard, J., Lamb, A., Gardeisen, A., Fraser, R., 2014. An integrated stable isotope study of plants and animals from Kouphovouno, southern Greece: a new look at Neolithic farming. Journal of Archaeological Science 42, 201–215. https://doi.org/10.1016/j.jas.2013.10.039
KFO20	Koufovouno	Hulled barley	6	G	G1-2003		9	2	Late Neolithic 1α	5425-5295	718-724	45.1	2	2.7	2.39		26.1	William Cavanagh pers. comm.	W. Cavanagh, C. Mee, and J. Renard, ‘Sparta before Sparta: Kouphovouno 1999–2000: report on the intensive survey’, BSA 99 (2004), 49–128)	Vaiglova, P., Bogaard, A., Collins, M., Cavanagh, W., Mee, C., Renard, J., Lamb, A., Gardeisen, A., Fraser, R., 2014. An integrated stable isotope study of plants and animals from Kouphovouno, southern Greece: a new look at Neolithic farming. Journal of Archaeological Science 42, 201–215. https://doi.org/10.1016/j.jas.2013.10.040
KFO30	Koufovouno	Hulled barley	7	G	G2001		9	2	Late Neolithic 1α	5425-5295	718-724	65.5	2.5	2	1.72	0.3	30.1	William Cavanagh pers. comm.	W. Cavanagh, C. Mee, and J. Renard, ‘Sparta before Sparta: Kouphovouno 1999–2000: report on the intensive survey’, BSA 99 (2004), 49–128)	Vaiglova, P., Gardeisen, A., Buckley, M., Cavanagh, W., Renard, J., Lee-Thorp, J., Bogaard, A., 2020. Further insight into Neolithic agricultural management at Kouphovouno, southern Greece: expanding the isotopic approach. Archaeol Anthropol Sci 12, 43. https://doi.org/10.1007/s12520-019-00960-y
KFO31	Koufovouno	Einkorn	8	G	G1665		9	2	Late Neolithic 1α	5425-5295	718-724	62.5	3.6	1.5	1.21	0.4	20	William Cavanagh pers. comm.	W. Cavanagh, C. Mee, and J. Renard, ‘Sparta before Sparta: Kouphovouno 1999–2000: report on the intensive survey’, BSA 99 (2004), 49–128)	Vaiglova, P., Gardeisen, A., Buckley, M., Cavanagh, W., Renard, J., Lee-Thorp, J., Bogaard, A., 2020. Further insight into Neolithic agricultural management at Kouphovouno, southern Greece: expanding the isotopic approach. Archaeol Anthropol Sci 12, 43. https://doi.org/10.1007/s12520-019-00960-y
KFO32	Koufovouno	Einkorn	10	G	G2001		9	2	Late Neolithic 1α	5425-5295	718-724	63.7	3.7	-0.1	-0.44	0.4	19.9	William Cavanagh pers. comm.	W. Cavanagh, C. Mee, and J. Renard, ‘Sparta before Sparta: Kouphovouno 1999–2000: report on the intensive survey’, BSA 99 (2004), 49–128)	Vaiglova, P., Gardeisen, A., Buckley, M., Cavanagh, W., Renard, J., Lee-Thorp, J., Bogaard, A., 2020. Further insight into Neolithic agricultural management at Kouphovouno, southern Greece: expanding the isotopic approach. Archaeol Anthropol Sci 12, 43. https://doi.org/10.1007/s12520-019-00960-y
KFO33	Koufovouno	Hulled barley	3	B	B0185		12	2	Late Neolithic	5500-5000	718-724	60.8	2.8	0.6	0.31	0.3	25.4	William Cavanagh pers. comm.	W. Cavanagh, C. Mee, and J. Renard, ‘Sparta before Sparta: Kouphovouno 1999–2000: report on the intensive survey’, BSA 99 (2004), 49–128)	Vaiglova, P., Gardeisen, A., Buckley, M., Cavanagh, W., Renard, J., Lee-Thorp, J., Bogaard, A., 2020. Further insight into Neolithic agricultural management at Kouphovouno, southern Greece: expanding the isotopic approach. Archaeol Anthropol Sci 12, 43. https://doi.org/10.1007/s12520-019-00960-y
KFO34	Koufovouno	Hulled barley	22	C	C0918		5	4	Middle Neolithic ε	5680-5580	718-724		2.7	2.2	1.9	0.3		William Cavanagh pers. comm.	W. Cavanagh, C. Mee, and J. Renard, ‘Sparta before Sparta: Kouphovouno 1999–2000: report on the intensive survey’, BSA 99 (2004), 49–128)	Vaiglova, P., Gardeisen, A., Buckley, M., Cavanagh, W., Renard, J., Lee-Thorp, J., Bogaard, A., 2020. Further insight into Neolithic agricultural management at Kouphovouno, southern Greece: expanding the isotopic approach. Archaeol Anthropol Sci 12, 43. https://doi.org/10.1007/s12520-019-00960-y
KFO35	Koufovouno	Einkorn	35	C	C0825		3	4	Middle Neolithic γ	5700-5595	718-724	62.7	3.7	4.9	4.63	0.3	19.7	William Cavanagh pers. comm.	W. Cavanagh, C. Mee, and J. Renard, ‘Sparta before Sparta: Kouphovouno 1999–2000: report on the intensive survey’, BSA 99 (2004), 49–128)	Vaiglova, P., Gardeisen, A., Buckley, M., Cavanagh, W., Renard, J., Lee-Thorp, J., Bogaard, A., 2020. Further insight into Neolithic agricultural management at Kouphovouno, southern Greece: expanding the isotopic approach. Archaeol Anthropol Sci 12, 43. https://doi.org/10.1007/s12520-019-00960-y
KFO36	Koufovouno	Einkorn	11	G	G2003		9	2	Late Neolithic 1α	5425-5295	718-724	63.9	3.1	-1	-1.32	0.4	24.2	William Cavanagh pers. comm.	W. Cavanagh, C. Mee, and J. Renard, ‘Sparta before Sparta: Kouphovouno 1999–2000: report on the intensive survey’, BSA 99 (2004), 49–128)	Vaiglova, P., Gardeisen, A., Buckley, M., Cavanagh, W., Renard, J., Lee-Thorp, J., Bogaard, A., 2020. Further insight into Neolithic agricultural management at Kouphovouno, southern Greece: expanding the isotopic approach. Archaeol Anthropol Sci 12, 43. https://doi.org/10.1007/s12520-019-00960-y
KFO37	Koufovouno	Hulled barley	12	G	G1136		9	2	Late Neolithic 1α	5425-5295	718-724	54.1	2.4	0.6	0.29	0.3	26.8	William Cavanagh pers. comm.	W. Cavanagh, C. Mee, and J. Renard, ‘Sparta before Sparta: Kouphovouno 1999–2000: report on the intensive survey’, BSA 99 (2004), 49–128)	Vaiglova, P., Gardeisen, A., Buckley, M., Cavanagh, W., Renard, J., Lee-Thorp, J., Bogaard, A., 2020. Further insight into Neolithic agricultural management at Kouphovouno, southern Greece: expanding the isotopic approach. Archaeol Anthropol Sci 12, 43. https://doi.org/10.1007/s12520-019-00960-y
KFO39	Koufovouno	Free-threshing wheat	4	B	B0180		12	2	Late Neolithic	5500-5000	718-724	60.7	3.6	2.8	2.5	0.3	19.7	William Cavanagh pers. comm.	W. Cavanagh, C. Mee, and J. Renard, ‘Sparta before Sparta: Kouphovouno 1999–2000: report on the intensive survey’, BSA 99 (2004), 49–128)	Vaiglova, P., Gardeisen, A., Buckley, M., Cavanagh, W., Renard, J., Lee-Thorp, J., Bogaard, A., 2020. Further insight into Neolithic agricultural management at Kouphovouno, southern Greece: expanding the isotopic approach. Archaeol Anthropol Sci 12, 43. https://doi.org/10.1007/s12520-019-00960-y
KFO40	Koufovouno	Hulled barley	5	B	B0149		12	2	Late Neolithic	5500-5000	718-724	65.2	2.2	-2.1	-2.38	0.4	34.9	William Cavanagh pers. comm.	W. Cavanagh, C. Mee, and J. Renard, ‘Sparta before Sparta: Kouphovouno 1999–2000: report on the intensive survey’, BSA 99 (2004), 49–128)	Vaiglova, P., Gardeisen, A., Buckley, M., Cavanagh, W., Renard, J., Lee-Thorp, J., Bogaard, A., 2020. Further insight into Neolithic agricultural management at Kouphovouno, southern Greece: expanding the isotopic approach. Archaeol Anthropol Sci 12, 43. https://doi.org/10.1007/s12520-019-00960-y
KFO41	Koufovouno	Einkorn	13	G	G1136		9	2	Late Neolithic 1α	5425-5295	718-724	63.9	4.5	-1	-1.35	0.4	16.5	William Cavanagh pers. comm.	W. Cavanagh, C. Mee, and J. Renard, ‘Sparta before Sparta: Kouphovouno 1999–2000: report on the intensive survey’, BSA 99 (2004), 49–128)	Vaiglova, P., Gardeisen, A., Buckley, M., Cavanagh, W., Renard, J., Lee-Thorp, J., Bogaard, A., 2020. Further insight into Neolithic agricultural management at Kouphovouno, southern Greece: expanding the isotopic approach. Archaeol Anthropol Sci 12, 43. https://doi.org/10.1007/s12520-019-00960-y
KFO42	Koufovouno	Hulled barley	20	C	C0848		1	4	Middle Neolithic α	5900-5695	718-724	59.1	2.3	0.4	0.11	0.3	30.4	William Cavanagh pers. comm.	W. Cavanagh, C. Mee, and J. Renard, ‘Sparta before Sparta: Kouphovouno 1999–2000: report on the intensive survey’, BSA 99 (2004), 49–128)	Vaiglova, P., Gardeisen, A., Buckley, M., Cavanagh, W., Renard, J., Lee-Thorp, J., Bogaard, A., 2020. Further insight into Neolithic agricultural management at Kouphovouno, southern Greece: expanding the isotopic approach. Archaeol Anthropol Sci 12, 43. https://doi.org/10.1007/s12520-019-00960-y
KFO43	Koufovouno	Einkorn	14	G	G1139		9	2	Late Neolithic 1α	5425-5295	718-724	63.7	3.3	0.8	0.53	0.3	22.8	William Cavanagh pers. comm.	W. Cavanagh, C. Mee, and J. Renard, ‘Sparta before Sparta: Kouphovouno 1999–2000: report on the intensive survey’, BSA 99 (2004), 49–128)	Vaiglova, P., Gardeisen, A., Buckley, M., Cavanagh, W., Renard, J., Lee-Thorp, J., Bogaard, A., 2020. Further insight into Neolithic agricultural management at Kouphovouno, southern Greece: expanding the isotopic approach. Archaeol Anthropol Sci 12, 43. https://doi.org/10.1007/s12520-019-00960-y
KFO50	Koufovouno	Free-threshing wheat	28	C	C0266		6	4	Middle Neolithic ζ	5615-5525	718-724		2.7	4.4	4.13	0.3		William Cavanagh pers. comm.	W. Cavanagh, C. Mee, and J. Renard, ‘Sparta before Sparta: Kouphovouno 1999–2000: report on the intensive survey’, BSA 99 (2004), 49–128)	Vaiglova, P., Gardeisen, A., Buckley, M., Cavanagh, W., Renard, J., Lee-Thorp, J., Bogaard, A., 2020. Further insight into Neolithic agricultural management at Kouphovouno, southern Greece: expanding the isotopic approach. Archaeol Anthropol Sci 12, 43. https://doi.org/10.1007/s12520-019-00960-y
KFO51	Koufovouno	Hulled barley	29	C	C0266		6	4	Middle Neolithic ζ	5615-5525	718-724	45.8	2.2	0.5	0.18	0.3	24.7	William Cavanagh pers. comm.	W. Cavanagh, C. Mee, and J. Renard, ‘Sparta before Sparta: Kouphovouno 1999–2000: report on the intensive survey’, BSA 99 (2004), 49–128)	Vaiglova, P., Gardeisen, A., Buckley, M., Cavanagh, W., Renard, J., Lee-Thorp, J., Bogaard, A., 2020. Further insight into Neolithic agricultural management at Kouphovouno, southern Greece: expanding the isotopic approach. Archaeol Anthropol Sci 12, 43. https://doi.org/10.1007/s12520-019-00960-y
KFO53	Koufovouno	Hulled barley	30	C	C0905		6	4	Middle Neolithic ζ	5615-5525	718-724	47.9	2.4	0.5	0.24	0.3	23	William Cavanagh pers. comm.	W. Cavanagh, C. Mee, and J. Renard, ‘Sparta before Sparta: Kouphovouno 1999–2000: report on the intensive survey’, BSA 99 (2004), 49–128)	Vaiglova, P., Gardeisen, A., Buckley, M., Cavanagh, W., Renard, J., Lee-Thorp, J., Bogaard, A., 2020. Further insight into Neolithic agricultural management at Kouphovouno, southern Greece: expanding the isotopic approach. Archaeol Anthropol Sci 12, 43. https://doi.org/10.1007/s12520-019-00960-y
KFO54	Koufovouno	Free-threshing wheat	31	C	C0905		6	4	Middle Neolithic ζ	5615-5525	718-724	41.6	0.9	1.9	1.62	0.3	16.8	William Cavanagh pers. comm.	W. Cavanagh, C. Mee, and J. Renard, ‘Sparta before Sparta: Kouphovouno 1999–2000: report on the intensive survey’, BSA 99 (2004), 49–128)	Vaiglova, P., Gardeisen, A., Buckley, M., Cavanagh, W., Renard, J., Lee-Thorp, J., Bogaard, A., 2020. Further insight into Neolithic agricultural management at Kouphovouno, southern Greece: expanding the isotopic approach. Archaeol Anthropol Sci 12, 43. https://doi.org/10.1007/s12520-019-00960-y
MAK127	Makriyalos	Emmer	5	L 0133	Ditch A	MKL401		28	Late Neolithic	5500-4950	443-455	62.9	3.6	1.21	0.9	0.4	20	Vaiglova, P., Halstead, P., Pappa, M., Triantaphyllou, S., Valamoti, S.M., Evans, J., Fraser, R., Karkanas, P., Kay, A., Lee-Thorp, J., Bogaard, A., 2018. Of cattle and feasts: Multi-isotope investigation of animal husbandry and communal feasting at Neolithic Makriyalos, northern Greece. PLOS ONE 13, e0194474. https://doi.org/10.1371/journal.pone.0194474	Vaiglova, P., Halstead, P., Pappa, M., Triantaphyllou, S., Valamoti, S.M., Evans, J., Fraser, R., Karkanas, P., Kay, A., Lee-Thorp, J., Bogaard, A., 2018. Of cattle and feasts: Multi-isotope investigation of animal husbandry and communal feasting at Neolithic Makriyalos, northern Greece. PLOS ONE 13, e0194474. https://doi.org/10.1371/journal.pone.0194474	Vaiglova, P., Halstead, P., Pappa, M., Triantaphyllou, S., Valamoti, S.M., Evans, J., Fraser, R., Karkanas, P., Kay, A., Lee-Thorp, J., Bogaard, A., 2018. Of cattle and feasts: Multi-isotope investigation of animal husbandry and communal feasting at Neolithic Makriyalos, northern Greece. PLOS ONE 13, e0194474. https://doi.org/10.1371/journal.pone.0194474
MAK128	Makriyalos	Emmer	5	L 0124	Ditch A	MKL414/419		28	Late Neolithic	5500-4950	443-455	63.1	3.1	1.22	0.91	0.4	24	Vaiglova, P., Halstead, P., Pappa, M., Triantaphyllou, S., Valamoti, S.M., Evans, J., Fraser, R., Karkanas, P., Kay, A., Lee-Thorp, J., Bogaard, A., 2018. Of cattle and feasts: Multi-isotope investigation of animal husbandry and communal feasting at Neolithic Makriyalos, northern Greece. PLOS ONE 13, e0194474. https://doi.org/10.1371/journal.pone.0194475	Vaiglova, P., Halstead, P., Pappa, M., Triantaphyllou, S., Valamoti, S.M., Evans, J., Fraser, R., Karkanas, P., Kay, A., Lee-Thorp, J., Bogaard, A., 2018. Of cattle and feasts: Multi-isotope investigation of animal husbandry and communal feasting at Neolithic Makriyalos, northern Greece. PLOS ONE 13, e0194474. https://doi.org/10.1371/journal.pone.0194475	Vaiglova, P., Halstead, P., Pappa, M., Triantaphyllou, S., Valamoti, S.M., Evans, J., Fraser, R., Karkanas, P., Kay, A., Lee-Thorp, J., Bogaard, A., 2018. Of cattle and feasts: Multi-isotope investigation of animal husbandry and communal feasting at Neolithic Makriyalos, northern Greece. PLOS ONE 13, e0194474. https://doi.org/10.1371/journal.pone.0194475
MAK129	Makriyalos	Emmer	5	L 0124	Ditch A	MKL414/419		28	Late Neolithic	5500-4950	443-455	63.5	3.8	1.69	1.38	0.4	19	Vaiglova, P., Halstead, P., Pappa, M., Triantaphyllou, S., Valamoti, S.M., Evans, J., Fraser, R., Karkanas, P., Kay, A., Lee-Thorp, J., Bogaard, A., 2018. Of cattle and feasts: Multi-isotope investigation of animal husbandry and communal feasting at Neolithic Makriyalos, northern Greece. PLOS ONE 13, e0194474. https://doi.org/10.1371/journal.pone.0194476	Vaiglova, P., Halstead, P., Pappa, M., Triantaphyllou, S., Valamoti, S.M., Evans, J., Fraser, R., Karkanas, P., Kay, A., Lee-Thorp, J., Bogaard, A., 2018. Of cattle and feasts: Multi-isotope investigation of animal husbandry and communal feasting at Neolithic Makriyalos, northern Greece. PLOS ONE 13, e0194474. https://doi.org/10.1371/journal.pone.0194476	Vaiglova, P., Halstead, P., Pappa, M., Triantaphyllou, S., Valamoti, S.M., Evans, J., Fraser, R., Karkanas, P., Kay, A., Lee-Thorp, J., Bogaard, A., 2018. Of cattle and feasts: Multi-isotope investigation of animal husbandry and communal feasting at Neolithic Makriyalos, northern Greece. PLOS ONE 13, e0194474. https://doi.org/10.1371/journal.pone.0194476
MAKP01	Makriyalos	Emmer	5	L 0141	Ditch A	MKL468		28	Late Neolithic	5500-4950	443-455	60.4	2.2	0.42	0.11	0.3	32.4	Vaiglova, P., Halstead, P., Pappa, M., Triantaphyllou, S., Valamoti, S.M., Evans, J., Fraser, R., Karkanas, P., Kay, A., Lee-Thorp, J., Bogaard, A., 2018. Of cattle and feasts: Multi-isotope investigation of animal husbandry and communal feasting at Neolithic Makriyalos, northern Greece. PLOS ONE 13, e0194474. https://doi.org/10.1371/journal.pone.0194477	Vaiglova, P., Halstead, P., Pappa, M., Triantaphyllou, S., Valamoti, S.M., Evans, J., Fraser, R., Karkanas, P., Kay, A., Lee-Thorp, J., Bogaard, A., 2018. Of cattle and feasts: Multi-isotope investigation of animal husbandry and communal feasting at Neolithic Makriyalos, northern Greece. PLOS ONE 13, e0194474. https://doi.org/10.1371/journal.pone.0194477	Vaiglova, P., Halstead, P., Pappa, M., Triantaphyllou, S., Valamoti, S.M., Evans, J., Fraser, R., Karkanas, P., Kay, A., Lee-Thorp, J., Bogaard, A., 2018. Of cattle and feasts: Multi-isotope investigation of animal husbandry and communal feasting at Neolithic Makriyalos, northern Greece. PLOS ONE 13, e0194474. https://doi.org/10.1371/journal.pone.0194477
MAKP02	Makriyalos	Emmer	5	L 0124	Ditch A	MKL414/419		28	Late Neolithic	5500-4950	443-455	56.2	2.4	2.33	2.02	0.3	27.2	Vaiglova, P., Halstead, P., Pappa, M., Triantaphyllou, S., Valamoti, S.M., Evans, J., Fraser, R., Karkanas, P., Kay, A., Lee-Thorp, J., Bogaard, A., 2018. Of cattle and feasts: Multi-isotope investigation of animal husbandry and communal feasting at Neolithic Makriyalos, northern Greece. PLOS ONE 13, e0194474. https://doi.org/10.1371/journal.pone.0194478	Vaiglova, P., Halstead, P., Pappa, M., Triantaphyllou, S., Valamoti, S.M., Evans, J., Fraser, R., Karkanas, P., Kay, A., Lee-Thorp, J., Bogaard, A., 2018. Of cattle and feasts: Multi-isotope investigation of animal husbandry and communal feasting at Neolithic Makriyalos, northern Greece. PLOS ONE 13, e0194474. https://doi.org/10.1371/journal.pone.0194478	Vaiglova, P., Halstead, P., Pappa, M., Triantaphyllou, S., Valamoti, S.M., Evans, J., Fraser, R., Karkanas, P., Kay, A., Lee-Thorp, J., Bogaard, A., 2018. Of cattle and feasts: Multi-isotope investigation of animal husbandry and communal feasting at Neolithic Makriyalos, northern Greece. PLOS ONE 13, e0194474. https://doi.org/10.1371/journal.pone.0194478
TOB001	Toumba	Emmer	3	Building M	internal space	32197		0.5	Middle Bronze Age	2100-1650	453-456	57.9	3.7	4.86	4.55	0.4	18.3	Nitsch, E., Andreou, S., Creuzieux, A., Gardeisen, A., Halstead, P., Isaakidou, V., Karathanou, A., Kotsachristou, D., Nikolaidou, D., Papanthimou, A., Petridou, C., Triantaphyllou, S., Valamoti, S.M., Vasileiadou, A., Bogaard, A., 2017. A bottom-up view of food surplus: using stable carbon and nitrogen isotope analysis to investigate agricultural strategies and diet at Bronze Age Archontiko and …	Nitsch, E., Andreou, S., Creuzieux, A., Gardeisen, A., Halstead, P., Isaakidou, V., Karathanou, A., Kotsachristou, D., Nikolaidou, D., Papanthimou, A., Petridou, C., Triantaphyllou, S., Valamoti, S.M., Vasileiadou, A., Bogaard, A., 2017. A bottom-up view of food surplus: using stable carbon and nitrogen isotope analysis to investigate agricultural strategies and diet at Bronze Age Archontiko and …	Nitsch, E., Andreou, S., Creuzieux, A., Gardeisen, A., Halstead, P., Isaakidou, V., Karathanou, A., Kotsachristou, D., Nikolaidou, D., Papanthimou, A., Petridou, C., Triantaphyllou, S., Valamoti, S.M., Vasileiadou, A., Bogaard, A., 2017. A bottom-up view of food surplus: using stable carbon and nitrogen isotope analysis to investigate agricultural strategies and diet at Bronze Age Archontiko and …
TOB004	Toumba	Emmer	5	Building M	internal space	32343		0.5	Middle Bronze Age	2100-1650	453-456	60.3	3.1	5.98	5.67	0.4	22.6	Nitsch, E., Andreou, S., Creuzieux, A., Gardeisen, A., Halstead, P., Isaakidou, V., Karathanou, A., Kotsachristou, D., Nikolaidou, D., Papanthimou, A., Petridou, C., Triantaphyllou, S., Valamoti, S.M., Vasileiadou, A., Bogaard, A., 2017. A bottom-up view of food surplus: using stable carbon and nitrogen isotope analysis to investigate agricultural strategies and diet at Bronze Age Archontiko and …	Nitsch, E., Andreou, S., Creuzieux, A., Gardeisen, A., Halstead, P., Isaakidou, V., Karathanou, A., Kotsachristou, D., Nikolaidou, D., Papanthimou, A., Petridou, C., Triantaphyllou, S., Valamoti, S.M., Vasileiadou, A., Bogaard, A., 2017. A bottom-up view of food surplus: using stable carbon and nitrogen isotope analysis to investigate agricultural strategies and diet at Bronze Age Archontiko and …	Nitsch, E., Andreou, S., Creuzieux, A., Gardeisen, A., Halstead, P., Isaakidou, V., Karathanou, A., Kotsachristou, D., Nikolaidou, D., Papanthimou, A., Petridou, C., Triantaphyllou, S., Valamoti, S.M., Vasileiadou, A., Bogaard, A., 2017. A bottom-up view of food surplus: using stable carbon and nitrogen isotope analysis to investigate agricultural strategies and diet at Bronze Age Archontiko and …
TOB006	Toumba	Emmer	7	Building M		32393		0.5	Middle Bronze Age	2100-1650	453-456	61.9	3.2	5.39	5.08	0.4	22.8	Nitsch, E., Andreou, S., Creuzieux, A., Gardeisen, A., Halstead, P., Isaakidou, V., Karathanou, A., Kotsachristou, D., Nikolaidou, D., Papanthimou, A., Petridou, C., Triantaphyllou, S., Valamoti, S.M., Vasileiadou, A., Bogaard, A., 2017. A bottom-up view of food surplus: using stable carbon and nitrogen isotope analysis to investigate agricultural strategies and diet at Bronze Age Archontiko and …	Nitsch, E., Andreou, S., Creuzieux, A., Gardeisen, A., Halstead, P., Isaakidou, V., Karathanou, A., Kotsachristou, D., Nikolaidou, D., Papanthimou, A., Petridou, C., Triantaphyllou, S., Valamoti, S.M., Vasileiadou, A., Bogaard, A., 2017. A bottom-up view of food surplus: using stable carbon and nitrogen isotope analysis to investigate agricultural strategies and diet at Bronze Age Archontiko and …	Nitsch, E., Andreou, S., Creuzieux, A., Gardeisen, A., Halstead, P., Isaakidou, V., Karathanou, A., Kotsachristou, D., Nikolaidou, D., Papanthimou, A., Petridou, C., Triantaphyllou, S., Valamoti, S.M., Vasileiadou, A., Bogaard, A., 2017. A bottom-up view of food surplus: using stable carbon and nitrogen isotope analysis to investigate agricultural strategies and diet at Bronze Age Archontiko and …
TOB007	Toumba	Einkorn	6	Building M	internal space	32197		0.5	Middle Bronze Age	2100-1650	453-456	61.2	3.5	5.18	4.87	0.4	20.5	Nitsch, E., Andreou, S., Creuzieux, A., Gardeisen, A., Halstead, P., Isaakidou, V., Karathanou, A., Kotsachristou, D., Nikolaidou, D., Papanthimou, A., Petridou, C., Triantaphyllou, S., Valamoti, S.M., Vasileiadou, A., Bogaard, A., 2017. A bottom-up view of food surplus: using stable carbon and nitrogen isotope analysis to investigate agricultural strategies and diet at Bronze Age Archontiko and …	Nitsch, E., Andreou, S., Creuzieux, A., Gardeisen, A., Halstead, P., Isaakidou, V., Karathanou, A., Kotsachristou, D., Nikolaidou, D., Papanthimou, A., Petridou, C., Triantaphyllou, S., Valamoti, S.M., Vasileiadou, A., Bogaard, A., 2017. A bottom-up view of food surplus: using stable carbon and nitrogen isotope analysis to investigate agricultural strategies and diet at Bronze Age Archontiko and …	Nitsch, E., Andreou, S., Creuzieux, A., Gardeisen, A., Halstead, P., Isaakidou, V., Karathanou, A., Kotsachristou, D., Nikolaidou, D., Papanthimou, A., Petridou, C., Triantaphyllou, S., Valamoti, S.M., Vasileiadou, A., Bogaard, A., 2017. A bottom-up view of food surplus: using stable carbon and nitrogen isotope analysis to investigate agricultural strategies and diet at Bronze Age Archontiko and …
TOB008	Toumba	Einkorn	5	Building M	internal space	32231		0.5	Middle Bronze Age	2100-1650	453-456	59.6	3.8	5.08	4.77	0.4	18.5	Nitsch, E., Andreou, S., Creuzieux, A., Gardeisen, A., Halstead, P., Isaakidou, V., Karathanou, A., Kotsachristou, D., Nikolaidou, D., Papanthimou, A., Petridou, C., Triantaphyllou, S., Valamoti, S.M., Vasileiadou, A., Bogaard, A., 2017. A bottom-up view of food surplus: using stable carbon and nitrogen isotope analysis to investigate agricultural strategies and diet at Bronze Age Archontiko and …	Nitsch, E., Andreou, S., Creuzieux, A., Gardeisen, A., Halstead, P., Isaakidou, V., Karathanou, A., Kotsachristou, D., Nikolaidou, D., Papanthimou, A., Petridou, C., Triantaphyllou, S., Valamoti, S.M., Vasileiadou, A., Bogaard, A., 2017. A bottom-up view of food surplus: using stable carbon and nitrogen isotope analysis to investigate agricultural strategies and diet at Bronze Age Archontiko and …	Nitsch, E., Andreou, S., Creuzieux, A., Gardeisen, A., Halstead, P., Isaakidou, V., Karathanou, A., Kotsachristou, D., Nikolaidou, D., Papanthimou, A., Petridou, C., Triantaphyllou, S., Valamoti, S.M., Vasileiadou, A., Bogaard, A., 2017. A bottom-up view of food surplus: using stable carbon and nitrogen isotope analysis to investigate agricultural strategies and diet at Bronze Age Archontiko and …
TOB009	Toumba	Einkorn	5	Building M	internal space	32260		0.5	Middle Bronze Age	2100-1650	453-456	58.3	3.7	4.91	4.6	0.4	18.4	Nitsch, E., Andreou, S., Creuzieux, A., Gardeisen, A., Halstead, P., Isaakidou, V., Karathanou, A., Kotsachristou, D., Nikolaidou, D., Papanthimou, A., Petridou, C., Triantaphyllou, S., Valamoti, S.M., Vasileiadou, A., Bogaard, A., 2017. A bottom-up view of food surplus: using stable carbon and nitrogen isotope analysis to investigate agricultural strategies and diet at Bronze Age Archontiko and …	Nitsch, E., Andreou, S., Creuzieux, A., Gardeisen, A., Halstead, P., Isaakidou, V., Karathanou, A., Kotsachristou, D., Nikolaidou, D., Papanthimou, A., Petridou, C., Triantaphyllou, S., Valamoti, S.M., Vasileiadou, A., Bogaard, A., 2017. A bottom-up view of food surplus: using stable carbon and nitrogen isotope analysis to investigate agricultural strategies and diet at Bronze Age Archontiko and …	Nitsch, E., Andreou, S., Creuzieux, A., Gardeisen, A., Halstead, P., Isaakidou, V., Karathanou, A., Kotsachristou, D., Nikolaidou, D., Papanthimou, A., Petridou, C., Triantaphyllou, S., Valamoti, S.M., Vasileiadou, A., Bogaard, A., 2017. A bottom-up view of food surplus: using stable carbon and nitrogen isotope analysis to investigate agricultural strategies and diet at Bronze Age Archontiko and …
TOB010	Toumba	Einkorn	3	Building M		32261		0.5	Middle Bronze Age	2100-1650	453-456	57.6	3.2	4.11	3.8	0.4	21.4	Nitsch, E., Andreou, S., Creuzieux, A., Gardeisen, A., Halstead, P., Isaakidou, V., Karathanou, A., Kotsachristou, D., Nikolaidou, D., Papanthimou, A., Petridou, C., Triantaphyllou, S., Valamoti, S.M., Vasileiadou, A., Bogaard, A., 2017. A bottom-up view of food surplus: using stable carbon and nitrogen isotope analysis to investigate agricultural strategies and diet at Bronze Age Archontiko and …	Nitsch, E., Andreou, S., Creuzieux, A., Gardeisen, A., Halstead, P., Isaakidou, V., Karathanou, A., Kotsachristou, D., Nikolaidou, D., Papanthimou, A., Petridou, C., Triantaphyllou, S., Valamoti, S.M., Vasileiadou, A., Bogaard, A., 2017. A bottom-up view of food surplus: using stable carbon and nitrogen isotope analysis to investigate agricultural strategies and diet at Bronze Age Archontiko and …	Nitsch, E., Andreou, S., Creuzieux, A., Gardeisen, A., Halstead, P., Isaakidou, V., Karathanou, A., Kotsachristou, D., Nikolaidou, D., Papanthimou, A., Petridou, C., Triantaphyllou, S., Valamoti, S.M., Vasileiadou, A., Bogaard, A., 2017. A bottom-up view of food surplus: using stable carbon and nitrogen isotope analysis to investigate agricultural strategies and diet at Bronze Age Archontiko and …
TOB011	Toumba	Einkorn	6	Building M		32268		0.5	Middle Bronze Age	2100-1650	453-456	59.1	3.8	5.14	4.83	0.4	18.3	Nitsch, E., Andreou, S., Creuzieux, A., Gardeisen, A., Halstead, P., Isaakidou, V., Karathanou, A., Kotsachristou, D., Nikolaidou, D., Papanthimou, A., Petridou, C., Triantaphyllou, S., Valamoti, S.M., Vasileiadou, A., Bogaard, A., 2017. A bottom-up view of food surplus: using stable carbon and nitrogen isotope analysis to investigate agricultural strategies and diet at Bronze Age Archontiko and …	Nitsch, E., Andreou, S., Creuzieux, A., Gardeisen, A., Halstead, P., Isaakidou, V., Karathanou, A., Kotsachristou, D., Nikolaidou, D., Papanthimou, A., Petridou, C., Triantaphyllou, S., Valamoti, S.M., Vasileiadou, A., Bogaard, A., 2017. A bottom-up view of food surplus: using stable carbon and nitrogen isotope analysis to investigate agricultural strategies and diet at Bronze Age Archontiko and …	Nitsch, E., Andreou, S., Creuzieux, A., Gardeisen, A., Halstead, P., Isaakidou, V., Karathanou, A., Kotsachristou, D., Nikolaidou, D., Papanthimou, A., Petridou, C., Triantaphyllou, S., Valamoti, S.M., Vasileiadou, A., Bogaard, A., 2017. A bottom-up view of food surplus: using stable carbon and nitrogen isotope analysis to investigate agricultural strategies and diet at Bronze Age Archontiko and …
TOB012	Toumba	Einkorn	6	Building M	internal space	32288		0.5	Middle Bronze Age	2100-1650	453-456	58	4.4	4.32	4.01	0.4	15.5	Nitsch, E., Andreou, S., Creuzieux, A., Gardeisen, A., Halstead, P., Isaakidou, V., Karathanou, A., Kotsachristou, D., Nikolaidou, D., Papanthimou, A., Petridou, C., Triantaphyllou, S., Valamoti, S.M., Vasileiadou, A., Bogaard, A., 2017. A bottom-up view of food surplus: using stable carbon and nitrogen isotope analysis to investigate agricultural strategies and diet at Bronze Age Archontiko and …	Nitsch, E., Andreou, S., Creuzieux, A., Gardeisen, A., Halstead, P., Isaakidou, V., Karathanou, A., Kotsachristou, D., Nikolaidou, D., Papanthimou, A., Petridou, C., Triantaphyllou, S., Valamoti, S.M., Vasileiadou, A., Bogaard, A., 2017. A bottom-up view of food surplus: using stable carbon and nitrogen isotope analysis to investigate agricultural strategies and diet at Bronze Age Archontiko and …	Nitsch, E., Andreou, S., Creuzieux, A., Gardeisen, A., Halstead, P., Isaakidou, V., Karathanou, A., Kotsachristou, D., Nikolaidou, D., Papanthimou, A., Petridou, C., Triantaphyllou, S., Valamoti, S.M., Vasileiadou, A., Bogaard, A., 2017. A bottom-up view of food surplus: using stable carbon and nitrogen isotope analysis to investigate agricultural strategies and diet at Bronze Age Archontiko and …
TOB013	Toumba	Einkorn	5	area west of Building M		33253		0.5	Middle Bronze Age	2100-1650	453-456	57.9	3.8	4.63	4.32	0.4	18	Nitsch, E., Andreou, S., Creuzieux, A., Gardeisen, A., Halstead, P., Isaakidou, V., Karathanou, A., Kotsachristou, D., Nikolaidou, D., Papanthimou, A., Petridou, C., Triantaphyllou, S., Valamoti, S.M., Vasileiadou, A., Bogaard, A., 2017. A bottom-up view of food surplus: using stable carbon and nitrogen isotope analysis to investigate agricultural strategies and diet at Bronze Age Archontiko and …	Nitsch, E., Andreou, S., Creuzieux, A., Gardeisen, A., Halstead, P., Isaakidou, V., Karathanou, A., Kotsachristou, D., Nikolaidou, D., Papanthimou, A., Petridou, C., Triantaphyllou, S., Valamoti, S.M., Vasileiadou, A., Bogaard, A., 2017. A bottom-up view of food surplus: using stable carbon and nitrogen isotope analysis to investigate agricultural strategies and diet at Bronze Age Archontiko and …	Nitsch, E., Andreou, S., Creuzieux, A., Gardeisen, A., Halstead, P., Isaakidou, V., Karathanou, A., Kotsachristou, D., Nikolaidou, D., Papanthimou, A., Petridou, C., Triantaphyllou, S., Valamoti, S.M., Vasileiadou, A., Bogaard, A., 2017. A bottom-up view of food surplus: using stable carbon and nitrogen isotope analysis to investigate agricultural strategies and diet at Bronze Age Archontiko and …
TOB015	Toumba	Einkorn	5	Building M	internal space	32343		0.5	Middle Bronze Age	2100-1650	453-456	60.2	3.7	4.82	4.51	0.4	19.2	Nitsch, E., Andreou, S., Creuzieux, A., Gardeisen, A., Halstead, P., Isaakidou, V., Karathanou, A., Kotsachristou, D., Nikolaidou, D., Papanthimou, A., Petridou, C., Triantaphyllou, S., Valamoti, S.M., Vasileiadou, A., Bogaard, A., 2017. A bottom-up view of food surplus: using stable carbon and nitrogen isotope analysis to investigate agricultural strategies and diet at Bronze Age Archontiko and …	Nitsch, E., Andreou, S., Creuzieux, A., Gardeisen, A., Halstead, P., Isaakidou, V., Karathanou, A., Kotsachristou, D., Nikolaidou, D., Papanthimou, A., Petridou, C., Triantaphyllou, S., Valamoti, S.M., Vasileiadou, A., Bogaard, A., 2017. A bottom-up view of food surplus: using stable carbon and nitrogen isotope analysis to investigate agricultural strategies and diet at Bronze Age Archontiko and …	Nitsch, E., Andreou, S., Creuzieux, A., Gardeisen, A., Halstead, P., Isaakidou, V., Karathanou, A., Kotsachristou, D., Nikolaidou, D., Papanthimou, A., Petridou, C., Triantaphyllou, S., Valamoti, S.M., Vasileiadou, A., Bogaard, A., 2017. A bottom-up view of food surplus: using stable carbon and nitrogen isotope analysis to investigate agricultural strategies and diet at Bronze Age Archontiko and …
TOB017	Toumba	Einkorn	5	Building M	external space	53289		0.5	Middle Bronze Age	2100-1650	453-456	60.9	4.3	5.28	4.97	0.4	16.4	Nitsch, E., Andreou, S., Creuzieux, A., Gardeisen, A., Halstead, P., Isaakidou, V., Karathanou, A., Kotsachristou, D., Nikolaidou, D., Papanthimou, A., Petridou, C., Triantaphyllou, S., Valamoti, S.M., Vasileiadou, A., Bogaard, A., 2017. A bottom-up view of food surplus: using stable carbon and nitrogen isotope analysis to investigate agricultural strategies and diet at Bronze Age Archontiko and …	Nitsch, E., Andreou, S., Creuzieux, A., Gardeisen, A., Halstead, P., Isaakidou, V., Karathanou, A., Kotsachristou, D., Nikolaidou, D., Papanthimou, A., Petridou, C., Triantaphyllou, S., Valamoti, S.M., Vasileiadou, A., Bogaard, A., 2017. A bottom-up view of food surplus: using stable carbon and nitrogen isotope analysis to investigate agricultural strategies and diet at Bronze Age Archontiko and …	Nitsch, E., Andreou, S., Creuzieux, A., Gardeisen, A., Halstead, P., Isaakidou, V., Karathanou, A., Kotsachristou, D., Nikolaidou, D., Papanthimou, A., Petridou, C., Triantaphyllou, S., Valamoti, S.M., Vasileiadou, A., Bogaard, A., 2017. A bottom-up view of food surplus: using stable carbon and nitrogen isotope analysis to investigate agricultural strategies and diet at Bronze Age Archontiko and …
TOB019	Toumba	Einkorn	6	Building A	A6	71135		0.285	Late Late Bronze Age	1375-1050	453-456	54.6	7.5	6.86	6.55	0.4	8.5	Nitsch, E., Andreou, S., Creuzieux, A., Gardeisen, A., Halstead, P., Isaakidou, V., Karathanou, A., Kotsachristou, D., Nikolaidou, D., Papanthimou, A., Petridou, C., Triantaphyllou, S., Valamoti, S.M., Vasileiadou, A., Bogaard, A., 2017. A bottom-up view of food surplus: using stable carbon and nitrogen isotope analysis to investigate agricultural strategies and diet at Bronze Age Archontiko and …	Nitsch, E., Andreou, S., Creuzieux, A., Gardeisen, A., Halstead, P., Isaakidou, V., Karathanou, A., Kotsachristou, D., Nikolaidou, D., Papanthimou, A., Petridou, C., Triantaphyllou, S., Valamoti, S.M., Vasileiadou, A., Bogaard, A., 2017. A bottom-up view of food surplus: using stable carbon and nitrogen isotope analysis to investigate agricultural strategies and diet at Bronze Age Archontiko and …	Nitsch, E., Andreou, S., Creuzieux, A., Gardeisen, A., Halstead, P., Isaakidou, V., Karathanou, A., Kotsachristou, D., Nikolaidou, D., Papanthimou, A., Petridou, C., Triantaphyllou, S., Valamoti, S.M., Vasileiadou, A., Bogaard, A., 2017. A bottom-up view of food surplus: using stable carbon and nitrogen isotope analysis to investigate agricultural strategies and diet at Bronze Age Archontiko and …
TOB020	Toumba	Einkorn	7	Building A	A6	71085		0.285	Late Late Bronze Age	1375-1050	453-456	58	7.2	6.42	6.11	0.4	9.4	Nitsch, E., Andreou, S., Creuzieux, A., Gardeisen, A., Halstead, P., Isaakidou, V., Karathanou, A., Kotsachristou, D., Nikolaidou, D., Papanthimou, A., Petridou, C., Triantaphyllou, S., Valamoti, S.M., Vasileiadou, A., Bogaard, A., 2017. A bottom-up view of food surplus: using stable carbon and nitrogen isotope analysis to investigate agricultural strategies and diet at Bronze Age Archontiko and …	Nitsch, E., Andreou, S., Creuzieux, A., Gardeisen, A., Halstead, P., Isaakidou, V., Karathanou, A., Kotsachristou, D., Nikolaidou, D., Papanthimou, A., Petridou, C., Triantaphyllou, S., Valamoti, S.M., Vasileiadou, A., Bogaard, A., 2017. A bottom-up view of food surplus: using stable carbon and nitrogen isotope analysis to investigate agricultural strategies and diet at Bronze Age Archontiko and …	Nitsch, E., Andreou, S., Creuzieux, A., Gardeisen, A., Halstead, P., Isaakidou, V., Karathanou, A., Kotsachristou, D., Nikolaidou, D., Papanthimou, A., Petridou, C., Triantaphyllou, S., Valamoti, S.M., Vasileiadou, A., Bogaard, A., 2017. A bottom-up view of food surplus: using stable carbon and nitrogen isotope analysis to investigate agricultural strategies and diet at Bronze Age Archontiko and …
TOB021	Toumba	Emmer	5	Building A	A6	71101		0.285	Late Late Bronze Age	1375-1050	453-456	62.4	4	4.02	3.71	0.4	18.1	Nitsch, E., Andreou, S., Creuzieux, A., Gardeisen, A., Halstead, P., Isaakidou, V., Karathanou, A., Kotsachristou, D., Nikolaidou, D., Papanthimou, A., Petridou, C., Triantaphyllou, S., Valamoti, S.M., Vasileiadou, A., Bogaard, A., 2017. A bottom-up view of food surplus: using stable carbon and nitrogen isotope analysis to investigate agricultural strategies and diet at Bronze Age Archontiko and …	Nitsch, E., Andreou, S., Creuzieux, A., Gardeisen, A., Halstead, P., Isaakidou, V., Karathanou, A., Kotsachristou, D., Nikolaidou, D., Papanthimou, A., Petridou, C., Triantaphyllou, S., Valamoti, S.M., Vasileiadou, A., Bogaard, A., 2017. A bottom-up view of food surplus: using stable carbon and nitrogen isotope analysis to investigate agricultural strategies and diet at Bronze Age Archontiko and …	Nitsch, E., Andreou, S., Creuzieux, A., Gardeisen, A., Halstead, P., Isaakidou, V., Karathanou, A., Kotsachristou, D., Nikolaidou, D., Papanthimou, A., Petridou, C., Triantaphyllou, S., Valamoti, S.M., Vasileiadou, A., Bogaard, A., 2017. A bottom-up view of food surplus: using stable carbon and nitrogen isotope analysis to investigate agricultural strategies and diet at Bronze Age Archontiko and …
TOB022	Toumba	Millet	26	Building A	A10	242083		0.285	Late Late Bronze Age	1375-1050	453-456	58.2	5.3	8.64	8.33	0.3	12.8	Nitsch, E., Andreou, S., Creuzieux, A., Gardeisen, A., Halstead, P., Isaakidou, V., Karathanou, A., Kotsachristou, D., Nikolaidou, D., Papanthimou, A., Petridou, C., Triantaphyllou, S., Valamoti, S.M., Vasileiadou, A., Bogaard, A., 2017. A bottom-up view of food surplus: using stable carbon and nitrogen isotope analysis to investigate agricultural strategies and diet at Bronze Age Archontiko and …	Nitsch, E., Andreou, S., Creuzieux, A., Gardeisen, A., Halstead, P., Isaakidou, V., Karathanou, A., Kotsachristou, D., Nikolaidou, D., Papanthimou, A., Petridou, C., Triantaphyllou, S., Valamoti, S.M., Vasileiadou, A., Bogaard, A., 2017. A bottom-up view of food surplus: using stable carbon and nitrogen isotope analysis to investigate agricultural strategies and diet at Bronze Age Archontiko and …	Nitsch, E., Andreou, S., Creuzieux, A., Gardeisen, A., Halstead, P., Isaakidou, V., Karathanou, A., Kotsachristou, D., Nikolaidou, D., Papanthimou, A., Petridou, C., Triantaphyllou, S., Valamoti, S.M., Vasileiadou, A., Bogaard, A., 2017. A bottom-up view of food surplus: using stable carbon and nitrogen isotope analysis to investigate agricultural strategies and diet at Bronze Age Archontiko and …
TOB025	Toumba	Millet	13	Building A	A10	242118		0.285	Late Late Bronze Age	1375-1050	453-456	58.6	4.2	8.23	7.92	0.3	16.2	Nitsch, E., Andreou, S., Creuzieux, A., Gardeisen, A., Halstead, P., Isaakidou, V., Karathanou, A., Kotsachristou, D., Nikolaidou, D., Papanthimou, A., Petridou, C., Triantaphyllou, S., Valamoti, S.M., Vasileiadou, A., Bogaard, A., 2017. A bottom-up view of food surplus: using stable carbon and nitrogen isotope analysis to investigate agricultural strategies and diet at Bronze Age Archontiko and …	Nitsch, E., Andreou, S., Creuzieux, A., Gardeisen, A., Halstead, P., Isaakidou, V., Karathanou, A., Kotsachristou, D., Nikolaidou, D., Papanthimou, A., Petridou, C., Triantaphyllou, S., Valamoti, S.M., Vasileiadou, A., Bogaard, A., 2017. A bottom-up view of food surplus: using stable carbon and nitrogen isotope analysis to investigate agricultural strategies and diet at Bronze Age Archontiko and …	Nitsch, E., Andreou, S., Creuzieux, A., Gardeisen, A., Halstead, P., Isaakidou, V., Karathanou, A., Kotsachristou, D., Nikolaidou, D., Papanthimou, A., Petridou, C., Triantaphyllou, S., Valamoti, S.M., Vasileiadou, A., Bogaard, A., 2017. A bottom-up view of food surplus: using stable carbon and nitrogen isotope analysis to investigate agricultural strategies and diet at Bronze Age Archontiko and …
TOB026	Toumba	Millet	15	Building A	A5	244102		0.285	Late Late Bronze Age	1375-1050	453-456	58	4.5	8.29	7.98	0.3	15.1	Nitsch, E., Andreou, S., Creuzieux, A., Gardeisen, A., Halstead, P., Isaakidou, V., Karathanou, A., Kotsachristou, D., Nikolaidou, D., Papanthimou, A., Petridou, C., Triantaphyllou, S., Valamoti, S.M., Vasileiadou, A., Bogaard, A., 2017. A bottom-up view of food surplus: using stable carbon and nitrogen isotope analysis to investigate agricultural strategies and diet at Bronze Age Archontiko and …	Nitsch, E., Andreou, S., Creuzieux, A., Gardeisen, A., Halstead, P., Isaakidou, V., Karathanou, A., Kotsachristou, D., Nikolaidou, D., Papanthimou, A., Petridou, C., Triantaphyllou, S., Valamoti, S.M., Vasileiadou, A., Bogaard, A., 2017. A bottom-up view of food surplus: using stable carbon and nitrogen isotope analysis to investigate agricultural strategies and diet at Bronze Age Archontiko and …	Nitsch, E., Andreou, S., Creuzieux, A., Gardeisen, A., Halstead, P., Isaakidou, V., Karathanou, A., Kotsachristou, D., Nikolaidou, D., Papanthimou, A., Petridou, C., Triantaphyllou, S., Valamoti, S.M., Vasileiadou, A., Bogaard, A., 2017. A bottom-up view of food surplus: using stable carbon and nitrogen isotope analysis to investigate agricultural strategies and diet at Bronze Age Archontiko and …
TOB035	Toumba	Millet	20	Building A	A6	74084		0.285	Late Late Bronze Age	1375-1050	453-456	56.4	7.9	12.59	12.28	0.3	8.3	Nitsch, E., Andreou, S., Creuzieux, A., Gardeisen, A., Halstead, P., Isaakidou, V., Karathanou, A., Kotsachristou, D., Nikolaidou, D., Papanthimou, A., Petridou, C., Triantaphyllou, S., Valamoti, S.M., Vasileiadou, A., Bogaard, A., 2017. A bottom-up view of food surplus: using stable carbon and nitrogen isotope analysis to investigate agricultural strategies and diet at Bronze Age Archontiko and …	Nitsch, E., Andreou, S., Creuzieux, A., Gardeisen, A., Halstead, P., Isaakidou, V., Karathanou, A., Kotsachristou, D., Nikolaidou, D., Papanthimou, A., Petridou, C., Triantaphyllou, S., Valamoti, S.M., Vasileiadou, A., Bogaard, A., 2017. A bottom-up view of food surplus: using stable carbon and nitrogen isotope analysis to investigate agricultural strategies and diet at Bronze Age Archontiko and …	Nitsch, E., Andreou, S., Creuzieux, A., Gardeisen, A., Halstead, P., Isaakidou, V., Karathanou, A., Kotsachristou, D., Nikolaidou, D., Papanthimou, A., Petridou, C., Triantaphyllou, S., Valamoti, S.M., Vasileiadou, A., Bogaard, A., 2017. A bottom-up view of food surplus: using stable carbon and nitrogen isotope analysis to investigate agricultural strategies and diet at Bronze Age Archontiko and …
TOB061	Toumba	Hulled barley	4	Building A	A10	242118		0.285	Late Late Bronze Age	1375-1050	453-456	60.6	3.7	10.78	10.47	0.3	19.2	Nitsch, E., Andreou, S., Creuzieux, A., Gardeisen, A., Halstead, P., Isaakidou, V., Karathanou, A., Kotsachristou, D., Nikolaidou, D., Papanthimou, A., Petridou, C., Triantaphyllou, S., Valamoti, S.M., Vasileiadou, A., Bogaard, A., 2017. A bottom-up view of food surplus: using stable carbon and nitrogen isotope analysis to investigate agricultural strategies and diet at Bronze Age Archontiko and …	Nitsch, E., Andreou, S., Creuzieux, A., Gardeisen, A., Halstead, P., Isaakidou, V., Karathanou, A., Kotsachristou, D., Nikolaidou, D., Papanthimou, A., Petridou, C., Triantaphyllou, S., Valamoti, S.M., Vasileiadou, A., Bogaard, A., 2017. A bottom-up view of food surplus: using stable carbon and nitrogen isotope analysis to investigate agricultural strategies and diet at Bronze Age Archontiko and …	Nitsch, E., Andreou, S., Creuzieux, A., Gardeisen, A., Halstead, P., Isaakidou, V., Karathanou, A., Kotsachristou, D., Nikolaidou, D., Papanthimou, A., Petridou, C., Triantaphyllou, S., Valamoti, S.M., Vasileiadou, A., Bogaard, A., 2017. A bottom-up view of food surplus: using stable carbon and nitrogen isotope analysis to investigate agricultural strategies and diet at Bronze Age Archontiko and …
TOB062	Toumba	Hulled barley	6	Building A	A5	244102		0.285	Late Late Bronze Age	1375-1050	453-456	61.4	3.7	8.75	8.44	0.3	19.4	Nitsch, E., Andreou, S., Creuzieux, A., Gardeisen, A., Halstead, P., Isaakidou, V., Karathanou, A., Kotsachristou, D., Nikolaidou, D., Papanthimou, A., Petridou, C., Triantaphyllou, S., Valamoti, S.M., Vasileiadou, A., Bogaard, A., 2017. A bottom-up view of food surplus: using stable carbon and nitrogen isotope analysis to investigate agricultural strategies and diet at Bronze Age Archontiko and …	Nitsch, E., Andreou, S., Creuzieux, A., Gardeisen, A., Halstead, P., Isaakidou, V., Karathanou, A., Kotsachristou, D., Nikolaidou, D., Papanthimou, A., Petridou, C., Triantaphyllou, S., Valamoti, S.M., Vasileiadou, A., Bogaard, A., 2017. A bottom-up view of food surplus: using stable carbon and nitrogen isotope analysis to investigate agricultural strategies and diet at Bronze Age Archontiko and …	Nitsch, E., Andreou, S., Creuzieux, A., Gardeisen, A., Halstead, P., Isaakidou, V., Karathanou, A., Kotsachristou, D., Nikolaidou, D., Papanthimou, A., Petridou, C., Triantaphyllou, S., Valamoti, S.M., Vasileiadou, A., Bogaard, A., 2017. A bottom-up view of food surplus: using stable carbon and nitrogen isotope analysis to investigate agricultural strategies and diet at Bronze Age Archontiko and …
TOB064	Toumba	Hulled barley		Building A	A3	221119		0.285	Late Late Bronze Age	1375-1050	453-456	58.2	4.2	10.46	10.15	0.3	16.2	Nitsch, E., Andreou, S., Creuzieux, A., Gardeisen, A., Halstead, P., Isaakidou, V., Karathanou, A., Kotsachristou, D., Nikolaidou, D., Papanthimou, A., Petridou, C., Triantaphyllou, S., Valamoti, S.M., Vasileiadou, A., Bogaard, A., 2017. A bottom-up view of food surplus: using stable carbon and nitrogen isotope analysis to investigate agricultural strategies and diet at Bronze Age Archontiko and …	Nitsch, E., Andreou, S., Creuzieux, A., Gardeisen, A., Halstead, P., Isaakidou, V., Karathanou, A., Kotsachristou, D., Nikolaidou, D., Papanthimou, A., Petridou, C., Triantaphyllou, S., Valamoti, S.M., Vasileiadou, A., Bogaard, A., 2017. A bottom-up view of food surplus: using stable carbon and nitrogen isotope analysis to investigate agricultural strategies and diet at Bronze Age Archontiko and …	Nitsch, E., Andreou, S., Creuzieux, A., Gardeisen, A., Halstead, P., Isaakidou, V., Karathanou, A., Kotsachristou, D., Nikolaidou, D., Papanthimou, A., Petridou, C., Triantaphyllou, S., Valamoti, S.M., Vasileiadou, A., Bogaard, A., 2017. A bottom-up view of food surplus: using stable carbon and nitrogen isotope analysis to investigate agricultural strategies and diet at Bronze Age Archontiko and …
TOB065	Toumba	Hulled barley	5	Building A	A3	221131		0.285	Late Late Bronze Age	1375-1050	453-456	63	2.9	4.78	4.47	0.3	25.1	Nitsch, E., Andreou, S., Creuzieux, A., Gardeisen, A., Halstead, P., Isaakidou, V., Karathanou, A., Kotsachristou, D., Nikolaidou, D., Papanthimou, A., Petridou, C., Triantaphyllou, S., Valamoti, S.M., Vasileiadou, A., Bogaard, A., 2017. A bottom-up view of food surplus: using stable carbon and nitrogen isotope analysis to investigate agricultural strategies and diet at Bronze Age Archontiko and …	Nitsch, E., Andreou, S., Creuzieux, A., Gardeisen, A., Halstead, P., Isaakidou, V., Karathanou, A., Kotsachristou, D., Nikolaidou, D., Papanthimou, A., Petridou, C., Triantaphyllou, S., Valamoti, S.M., Vasileiadou, A., Bogaard, A., 2017. A bottom-up view of food surplus: using stable carbon and nitrogen isotope analysis to investigate agricultural strategies and diet at Bronze Age Archontiko and …	Nitsch, E., Andreou, S., Creuzieux, A., Gardeisen, A., Halstead, P., Isaakidou, V., Karathanou, A., Kotsachristou, D., Nikolaidou, D., Papanthimou, A., Petridou, C., Triantaphyllou, S., Valamoti, S.M., Vasileiadou, A., Bogaard, A., 2017. A bottom-up view of food surplus: using stable carbon and nitrogen isotope analysis to investigate agricultural strategies and diet at Bronze Age Archontiko and …
TOB066	Toumba	Hulled barley		Building A	A11	241146		0.285	Late Late Bronze Age	1375-1050	453-456	60	3	5.19	4.88	0.3	23.5	Nitsch, E., Andreou, S., Creuzieux, A., Gardeisen, A., Halstead, P., Isaakidou, V., Karathanou, A., Kotsachristou, D., Nikolaidou, D., Papanthimou, A., Petridou, C., Triantaphyllou, S., Valamoti, S.M., Vasileiadou, A., Bogaard, A., 2017. A bottom-up view of food surplus: using stable carbon and nitrogen isotope analysis to investigate agricultural strategies and diet at Bronze Age Archontiko and …	Nitsch, E., Andreou, S., Creuzieux, A., Gardeisen, A., Halstead, P., Isaakidou, V., Karathanou, A., Kotsachristou, D., Nikolaidou, D., Papanthimou, A., Petridou, C., Triantaphyllou, S., Valamoti, S.M., Vasileiadou, A., Bogaard, A., 2017. A bottom-up view of food surplus: using stable carbon and nitrogen isotope analysis to investigate agricultural strategies and diet at Bronze Age Archontiko and …	Nitsch, E., Andreou, S., Creuzieux, A., Gardeisen, A., Halstead, P., Isaakidou, V., Karathanou, A., Kotsachristou, D., Nikolaidou, D., Papanthimou, A., Petridou, C., Triantaphyllou, S., Valamoti, S.M., Vasileiadou, A., Bogaard, A., 2017. A bottom-up view of food surplus: using stable carbon and nitrogen isotope analysis to investigate agricultural strategies and diet at Bronze Age Archontiko and …
TOB067	Toumba	Hulled barley	6	Building A	A11	241144		0.285	Late Late Bronze Age	1375-1050	453-456	64.2	3.3	8.87	8.56	0.3	22.8	Nitsch, E., Andreou, S., Creuzieux, A., Gardeisen, A., Halstead, P., Isaakidou, V., Karathanou, A., Kotsachristou, D., Nikolaidou, D., Papanthimou, A., Petridou, C., Triantaphyllou, S., Valamoti, S.M., Vasileiadou, A., Bogaard, A., 2017. A bottom-up view of food surplus: using stable carbon and nitrogen isotope analysis to investigate agricultural strategies and diet at Bronze Age Archontiko and …	Nitsch, E., Andreou, S., Creuzieux, A., Gardeisen, A., Halstead, P., Isaakidou, V., Karathanou, A., Kotsachristou, D., Nikolaidou, D., Papanthimou, A., Petridou, C., Triantaphyllou, S., Valamoti, S.M., Vasileiadou, A., Bogaard, A., 2017. A bottom-up view of food surplus: using stable carbon and nitrogen isotope analysis to investigate agricultural strategies and diet at Bronze Age Archontiko and …	Nitsch, E., Andreou, S., Creuzieux, A., Gardeisen, A., Halstead, P., Isaakidou, V., Karathanou, A., Kotsachristou, D., Nikolaidou, D., Papanthimou, A., Petridou, C., Triantaphyllou, S., Valamoti, S.M., Vasileiadou, A., Bogaard, A., 2017. A bottom-up view of food surplus: using stable carbon and nitrogen isotope analysis to investigate agricultural strategies and diet at Bronze Age Archontiko and …
TOB068	Toumba	Hulled barley		Building A	A6	71196		0.285	Late Late Bronze Age	1375-1050	453-456	61.5	4.8	11.23	10.92	0.3	15.1	Nitsch, E., Andreou, S., Creuzieux, A., Gardeisen, A., Halstead, P., Isaakidou, V., Karathanou, A., Kotsachristou, D., Nikolaidou, D., Papanthimou, A., Petridou, C., Triantaphyllou, S., Valamoti, S.M., Vasileiadou, A., Bogaard, A., 2017. A bottom-up view of food surplus: using stable carbon and nitrogen isotope analysis to investigate agricultural strategies and diet at Bronze Age Archontiko and …	Nitsch, E., Andreou, S., Creuzieux, A., Gardeisen, A., Halstead, P., Isaakidou, V., Karathanou, A., Kotsachristou, D., Nikolaidou, D., Papanthimou, A., Petridou, C., Triantaphyllou, S., Valamoti, S.M., Vasileiadou, A., Bogaard, A., 2017. A bottom-up view of food surplus: using stable carbon and nitrogen isotope analysis to investigate agricultural strategies and diet at Bronze Age Archontiko and …	Nitsch, E., Andreou, S., Creuzieux, A., Gardeisen, A., Halstead, P., Isaakidou, V., Karathanou, A., Kotsachristou, D., Nikolaidou, D., Papanthimou, A., Petridou, C., Triantaphyllou, S., Valamoti, S.M., Vasileiadou, A., Bogaard, A., 2017. A bottom-up view of food surplus: using stable carbon and nitrogen isotope analysis to investigate agricultural strategies and diet at Bronze Age Archontiko and …
TOB069	Toumba	Hulled barley		Building A	A6	71102		0.285	Late Late Bronze Age	1375-1050	453-456	59.5	4.6	11.05	10.74	0.3	15.2	Nitsch, E., Andreou, S., Creuzieux, A., Gardeisen, A., Halstead, P., Isaakidou, V., Karathanou, A., Kotsachristou, D., Nikolaidou, D., Papanthimou, A., Petridou, C., Triantaphyllou, S., Valamoti, S.M., Vasileiadou, A., Bogaard, A., 2017. A bottom-up view of food surplus: using stable carbon and nitrogen isotope analysis to investigate agricultural strategies and diet at Bronze Age Archontiko and …	Nitsch, E., Andreou, S., Creuzieux, A., Gardeisen, A., Halstead, P., Isaakidou, V., Karathanou, A., Kotsachristou, D., Nikolaidou, D., Papanthimou, A., Petridou, C., Triantaphyllou, S., Valamoti, S.M., Vasileiadou, A., Bogaard, A., 2017. A bottom-up view of food surplus: using stable carbon and nitrogen isotope analysis to investigate agricultural strategies and diet at Bronze Age Archontiko and …	Nitsch, E., Andreou, S., Creuzieux, A., Gardeisen, A., Halstead, P., Isaakidou, V., Karathanou, A., Kotsachristou, D., Nikolaidou, D., Papanthimou, A., Petridou, C., Triantaphyllou, S., Valamoti, S.M., Vasileiadou, A., Bogaard, A., 2017. A bottom-up view of food surplus: using stable carbon and nitrogen isotope analysis to investigate agricultural strategies and diet at Bronze Age Archontiko and …
TOB070	Toumba	Hulled barley	6	Building M		32114		0.5	Middle Bronze Age	2100-1875	453-456	61.2	4.1	4.33	4.02	0.3	17.2	Nitsch, E., Andreou, S., Creuzieux, A., Gardeisen, A., Halstead, P., Isaakidou, V., Karathanou, A., Kotsachristou, D., Nikolaidou, D., Papanthimou, A., Petridou, C., Triantaphyllou, S., Valamoti, S.M., Vasileiadou, A., Bogaard, A., 2017. A bottom-up view of food surplus: using stable carbon and nitrogen isotope analysis to investigate agricultural strategies and diet at Bronze Age Archontiko and …	Nitsch, E., Andreou, S., Creuzieux, A., Gardeisen, A., Halstead, P., Isaakidou, V., Karathanou, A., Kotsachristou, D., Nikolaidou, D., Papanthimou, A., Petridou, C., Triantaphyllou, S., Valamoti, S.M., Vasileiadou, A., Bogaard, A., 2017. A bottom-up view of food surplus: using stable carbon and nitrogen isotope analysis to investigate agricultural strategies and diet at Bronze Age Archontiko and …	Nitsch, E., Andreou, S., Creuzieux, A., Gardeisen, A., Halstead, P., Isaakidou, V., Karathanou, A., Kotsachristou, D., Nikolaidou, D., Papanthimou, A., Petridou, C., Triantaphyllou, S., Valamoti, S.M., Vasileiadou, A., Bogaard, A., 2017. A bottom-up view of food surplus: using stable carbon and nitrogen isotope analysis to investigate agricultural strategies and diet at Bronze Age Archontiko and …
TOB071	Toumba	Hulled barley	9	Building M	internal space	32288		0.5	Middle Bronze Age	2100-1875	453-456	59.8	4.8	4.36	4.05	0.3	14.5	Nitsch, E., Andreou, S., Creuzieux, A., Gardeisen, A., Halstead, P., Isaakidou, V., Karathanou, A., Kotsachristou, D., Nikolaidou, D., Papanthimou, A., Petridou, C., Triantaphyllou, S., Valamoti, S.M., Vasileiadou, A., Bogaard, A., 2017. A bottom-up view of food surplus: using stable carbon and nitrogen isotope analysis to investigate agricultural strategies and diet at Bronze Age Archontiko and …	Nitsch, E., Andreou, S., Creuzieux, A., Gardeisen, A., Halstead, P., Isaakidou, V., Karathanou, A., Kotsachristou, D., Nikolaidou, D., Papanthimou, A., Petridou, C., Triantaphyllou, S., Valamoti, S.M., Vasileiadou, A., Bogaard, A., 2017. A bottom-up view of food surplus: using stable carbon and nitrogen isotope analysis to investigate agricultural strategies and diet at Bronze Age Archontiko and …	Nitsch, E., Andreou, S., Creuzieux, A., Gardeisen, A., Halstead, P., Isaakidou, V., Karathanou, A., Kotsachristou, D., Nikolaidou, D., Papanthimou, A., Petridou, C., Triantaphyllou, S., Valamoti, S.M., Vasileiadou, A., Bogaard, A., 2017. A bottom-up view of food surplus: using stable carbon and nitrogen isotope analysis to investigate agricultural strategies and diet at Bronze Age Archontiko and …
TOB072	Toumba	Hulled barley	5	Building M	internal space	32121		0.5	Middle Bronze Age	2100-1875	453-456	58.2	2.8	6.84	6.53	0.3	24.3	Nitsch, E., Andreou, S., Creuzieux, A., Gardeisen, A., Halstead, P., Isaakidou, V., Karathanou, A., Kotsachristou, D., Nikolaidou, D., Papanthimou, A., Petridou, C., Triantaphyllou, S., Valamoti, S.M., Vasileiadou, A., Bogaard, A., 2017. A bottom-up view of food surplus: using stable carbon and nitrogen isotope analysis to investigate agricultural strategies and diet at Bronze Age Archontiko and …	Nitsch, E., Andreou, S., Creuzieux, A., Gardeisen, A., Halstead, P., Isaakidou, V., Karathanou, A., Kotsachristou, D., Nikolaidou, D., Papanthimou, A., Petridou, C., Triantaphyllou, S., Valamoti, S.M., Vasileiadou, A., Bogaard, A., 2017. A bottom-up view of food surplus: using stable carbon and nitrogen isotope analysis to investigate agricultural strategies and diet at Bronze Age Archontiko and …	Nitsch, E., Andreou, S., Creuzieux, A., Gardeisen, A., Halstead, P., Isaakidou, V., Karathanou, A., Kotsachristou, D., Nikolaidou, D., Papanthimou, A., Petridou, C., Triantaphyllou, S., Valamoti, S.M., Vasileiadou, A., Bogaard, A., 2017. A bottom-up view of food surplus: using stable carbon and nitrogen isotope analysis to investigate agricultural strategies and diet at Bronze Age Archontiko and …
TOB073	Toumba	Hulled barley	5	Building M	internal space	32197		0.5	Middle Bronze Age	2100-1875	453-456	66.2	3	5.22	4.91	0.3	25.4	Nitsch, E., Andreou, S., Creuzieux, A., Gardeisen, A., Halstead, P., Isaakidou, V., Karathanou, A., Kotsachristou, D., Nikolaidou, D., Papanthimou, A., Petridou, C., Triantaphyllou, S., Valamoti, S.M., Vasileiadou, A., Bogaard, A., 2017. A bottom-up view of food surplus: using stable carbon and nitrogen isotope analysis to investigate agricultural strategies and diet at Bronze Age Archontiko and …	Nitsch, E., Andreou, S., Creuzieux, A., Gardeisen, A., Halstead, P., Isaakidou, V., Karathanou, A., Kotsachristou, D., Nikolaidou, D., Papanthimou, A., Petridou, C., Triantaphyllou, S., Valamoti, S.M., Vasileiadou, A., Bogaard, A., 2017. A bottom-up view of food surplus: using stable carbon and nitrogen isotope analysis to investigate agricultural strategies and diet at Bronze Age Archontiko and …	Nitsch, E., Andreou, S., Creuzieux, A., Gardeisen, A., Halstead, P., Isaakidou, V., Karathanou, A., Kotsachristou, D., Nikolaidou, D., Papanthimou, A., Petridou, C., Triantaphyllou, S., Valamoti, S.M., Vasileiadou, A., Bogaard, A., 2017. A bottom-up view of food surplus: using stable carbon and nitrogen isotope analysis to investigate agricultural strategies and diet at Bronze Age Archontiko and …
TOB074	Toumba	Hulled barley	8	Building M	internal space	32231		0.5	Middle Bronze Age	2100-1875	453-456	61.9	2.9	6.9	6.59	0.3	25	Nitsch, E., Andreou, S., Creuzieux, A., Gardeisen, A., Halstead, P., Isaakidou, V., Karathanou, A., Kotsachristou, D., Nikolaidou, D., Papanthimou, A., Petridou, C., Triantaphyllou, S., Valamoti, S.M., Vasileiadou, A., Bogaard, A., 2017. A bottom-up view of food surplus: using stable carbon and nitrogen isotope analysis to investigate agricultural strategies and diet at Bronze Age Archontiko and …	Nitsch, E., Andreou, S., Creuzieux, A., Gardeisen, A., Halstead, P., Isaakidou, V., Karathanou, A., Kotsachristou, D., Nikolaidou, D., Papanthimou, A., Petridou, C., Triantaphyllou, S., Valamoti, S.M., Vasileiadou, A., Bogaard, A., 2017. A bottom-up view of food surplus: using stable carbon and nitrogen isotope analysis to investigate agricultural strategies and diet at Bronze Age Archontiko and …	Nitsch, E., Andreou, S., Creuzieux, A., Gardeisen, A., Halstead, P., Isaakidou, V., Karathanou, A., Kotsachristou, D., Nikolaidou, D., Papanthimou, A., Petridou, C., Triantaphyllou, S., Valamoti, S.M., Vasileiadou, A., Bogaard, A., 2017. A bottom-up view of food surplus: using stable carbon and nitrogen isotope analysis to investigate agricultural strategies and diet at Bronze Age Archontiko and …
TOB075	Toumba	Hulled barley	4	Building M		32268		0.5	Middle Bronze Age	2100-1875	453-456	62.1	2.8	7.08	6.77	0.3	25.7	Nitsch, E., Andreou, S., Creuzieux, A., Gardeisen, A., Halstead, P., Isaakidou, V., Karathanou, A., Kotsachristou, D., Nikolaidou, D., Papanthimou, A., Petridou, C., Triantaphyllou, S., Valamoti, S.M., Vasileiadou, A., Bogaard, A., 2017. A bottom-up view of food surplus: using stable carbon and nitrogen isotope analysis to investigate agricultural strategies and diet at Bronze Age Archontiko and …	Nitsch, E., Andreou, S., Creuzieux, A., Gardeisen, A., Halstead, P., Isaakidou, V., Karathanou, A., Kotsachristou, D., Nikolaidou, D., Papanthimou, A., Petridou, C., Triantaphyllou, S., Valamoti, S.M., Vasileiadou, A., Bogaard, A., 2017. A bottom-up view of food surplus: using stable carbon and nitrogen isotope analysis to investigate agricultural strategies and diet at Bronze Age Archontiko and …	Nitsch, E., Andreou, S., Creuzieux, A., Gardeisen, A., Halstead, P., Isaakidou, V., Karathanou, A., Kotsachristou, D., Nikolaidou, D., Papanthimou, A., Petridou, C., Triantaphyllou, S., Valamoti, S.M., Vasileiadou, A., Bogaard, A., 2017. A bottom-up view of food surplus: using stable carbon and nitrogen isotope analysis to investigate agricultural strategies and diet at Bronze Age Archontiko and …
TOB076	Toumba	Hulled barley	10	Building M		32393		0.5	Middle Bronze Age	2100-1875	453-456	63.6	2.4	5.53	5.22	0.3	31.1	Nitsch, E., Andreou, S., Creuzieux, A., Gardeisen, A., Halstead, P., Isaakidou, V., Karathanou, A., Kotsachristou, D., Nikolaidou, D., Papanthimou, A., Petridou, C., Triantaphyllou, S., Valamoti, S.M., Vasileiadou, A., Bogaard, A., 2017. A bottom-up view of food surplus: using stable carbon and nitrogen isotope analysis to investigate agricultural strategies and diet at Bronze Age Archontiko and …	Nitsch, E., Andreou, S., Creuzieux, A., Gardeisen, A., Halstead, P., Isaakidou, V., Karathanou, A., Kotsachristou, D., Nikolaidou, D., Papanthimou, A., Petridou, C., Triantaphyllou, S., Valamoti, S.M., Vasileiadou, A., Bogaard, A., 2017. A bottom-up view of food surplus: using stable carbon and nitrogen isotope analysis to investigate agricultural strategies and diet at Bronze Age Archontiko and …	Nitsch, E., Andreou, S., Creuzieux, A., Gardeisen, A., Halstead, P., Isaakidou, V., Karathanou, A., Kotsachristou, D., Nikolaidou, D., Papanthimou, A., Petridou, C., Triantaphyllou, S., Valamoti, S.M., Vasileiadou, A., Bogaard, A., 2017. A bottom-up view of food surplus: using stable carbon and nitrogen isotope analysis to investigate agricultural strategies and diet at Bronze Age Archontiko and …
TOB078	Toumba	Hulled barley	5	Building M	internal space	32331		0.5	Middle Bronze Age	2100-1875	453-456	61.9	3.1	7.12	6.81	0.3	23.4	Nitsch, E., Andreou, S., Creuzieux, A., Gardeisen, A., Halstead, P., Isaakidou, V., Karathanou, A., Kotsachristou, D., Nikolaidou, D., Papanthimou, A., Petridou, C., Triantaphyllou, S., Valamoti, S.M., Vasileiadou, A., Bogaard, A., 2017. A bottom-up view of food surplus: using stable carbon and nitrogen isotope analysis to investigate agricultural strategies and diet at Bronze Age Archontiko and …	Nitsch, E., Andreou, S., Creuzieux, A., Gardeisen, A., Halstead, P., Isaakidou, V., Karathanou, A., Kotsachristou, D., Nikolaidou, D., Papanthimou, A., Petridou, C., Triantaphyllou, S., Valamoti, S.M., Vasileiadou, A., Bogaard, A., 2017. A bottom-up view of food surplus: using stable carbon and nitrogen isotope analysis to investigate agricultural strategies and diet at Bronze Age Archontiko and …	Nitsch, E., Andreou, S., Creuzieux, A., Gardeisen, A., Halstead, P., Isaakidou, V., Karathanou, A., Kotsachristou, D., Nikolaidou, D., Papanthimou, A., Petridou, C., Triantaphyllou, S., Valamoti, S.M., Vasileiadou, A., Bogaard, A., 2017. A bottom-up view of food surplus: using stable carbon and nitrogen isotope analysis to investigate agricultural strategies and diet at Bronze Age Archontiko and …
TOB079	Toumba	Hulled barley	4	Building M	internal space	32189		0.5	Middle Bronze Age	2100-1875	453-456	62.7	2.9	7.43	7.12	0.3	25	Nitsch, E., Andreou, S., Creuzieux, A., Gardeisen, A., Halstead, P., Isaakidou, V., Karathanou, A., Kotsachristou, D., Nikolaidou, D., Papanthimou, A., Petridou, C., Triantaphyllou, S., Valamoti, S.M., Vasileiadou, A., Bogaard, A., 2017. A bottom-up view of food surplus: using stable carbon and nitrogen isotope analysis to investigate agricultural strategies and diet at Bronze Age Archontiko and …	Nitsch, E., Andreou, S., Creuzieux, A., Gardeisen, A., Halstead, P., Isaakidou, V., Karathanou, A., Kotsachristou, D., Nikolaidou, D., Papanthimou, A., Petridou, C., Triantaphyllou, S., Valamoti, S.M., Vasileiadou, A., Bogaard, A., 2017. A bottom-up view of food surplus: using stable carbon and nitrogen isotope analysis to investigate agricultural strategies and diet at Bronze Age Archontiko and …	Nitsch, E., Andreou, S., Creuzieux, A., Gardeisen, A., Halstead, P., Isaakidou, V., Karathanou, A., Kotsachristou, D., Nikolaidou, D., Papanthimou, A., Petridou, C., Triantaphyllou, S., Valamoti, S.M., Vasileiadou, A., Bogaard, A., 2017. A bottom-up view of food surplus: using stable carbon and nitrogen isotope analysis to investigate agricultural strategies and diet at Bronze Age Archontiko and …
TOB080	Toumba	Hulled barley	5	Building M		32261		0.5	Middle Bronze Age	2100-1875	453-456	58.6	3.4	4.65	4.34	0.3	20.1	Nitsch, E., Andreou, S., Creuzieux, A., Gardeisen, A., Halstead, P., Isaakidou, V., Karathanou, A., Kotsachristou, D., Nikolaidou, D., Papanthimou, A., Petridou, C., Triantaphyllou, S., Valamoti, S.M., Vasileiadou, A., Bogaard, A., 2017. A bottom-up view of food surplus: using stable carbon and nitrogen isotope analysis to investigate agricultural strategies and diet at Bronze Age Archontiko and …	Nitsch, E., Andreou, S., Creuzieux, A., Gardeisen, A., Halstead, P., Isaakidou, V., Karathanou, A., Kotsachristou, D., Nikolaidou, D., Papanthimou, A., Petridou, C., Triantaphyllou, S., Valamoti, S.M., Vasileiadou, A., Bogaard, A., 2017. A bottom-up view of food surplus: using stable carbon and nitrogen isotope analysis to investigate agricultural strategies and diet at Bronze Age Archontiko and …	Nitsch, E., Andreou, S., Creuzieux, A., Gardeisen, A., Halstead, P., Isaakidou, V., Karathanou, A., Kotsachristou, D., Nikolaidou, D., Papanthimou, A., Petridou, C., Triantaphyllou, S., Valamoti, S.M., Vasileiadou, A., Bogaard, A., 2017. A bottom-up view of food surplus: using stable carbon and nitrogen isotope analysis to investigate agricultural strategies and diet at Bronze Age Archontiko and …
TOB081	Toumba	Hulled barley	8	Building M	internal space	32343		0.5	Middle Bronze Age	2100-1875	453-456	55.6	2.8	6.58	6.27	0.3	23	Nitsch, E., Andreou, S., Creuzieux, A., Gardeisen, A., Halstead, P., Isaakidou, V., Karathanou, A., Kotsachristou, D., Nikolaidou, D., Papanthimou, A., Petridou, C., Triantaphyllou, S., Valamoti, S.M., Vasileiadou, A., Bogaard, A., 2017. A bottom-up view of food surplus: using stable carbon and nitrogen isotope analysis to investigate agricultural strategies and diet at Bronze Age Archontiko and …	Nitsch, E., Andreou, S., Creuzieux, A., Gardeisen, A., Halstead, P., Isaakidou, V., Karathanou, A., Kotsachristou, D., Nikolaidou, D., Papanthimou, A., Petridou, C., Triantaphyllou, S., Valamoti, S.M., Vasileiadou, A., Bogaard, A., 2017. A bottom-up view of food surplus: using stable carbon and nitrogen isotope analysis to investigate agricultural strategies and diet at Bronze Age Archontiko and …	Nitsch, E., Andreou, S., Creuzieux, A., Gardeisen, A., Halstead, P., Isaakidou, V., Karathanou, A., Kotsachristou, D., Nikolaidou, D., Papanthimou, A., Petridou, C., Triantaphyllou, S., Valamoti, S.M., Vasileiadou, A., Bogaard, A., 2017. A bottom-up view of food surplus: using stable carbon and nitrogen isotope analysis to investigate agricultural strategies and diet at Bronze Age Archontiko and …
TOB082	Toumba	Hulled barley	6	Building M	internal space	32191		0.5	Middle Bronze Age	2100-1875	453-456	60.4	2.8	6.05	5.74	0.3	25	Nitsch, E., Andreou, S., Creuzieux, A., Gardeisen, A., Halstead, P., Isaakidou, V., Karathanou, A., Kotsachristou, D., Nikolaidou, D., Papanthimou, A., Petridou, C., Triantaphyllou, S., Valamoti, S.M., Vasileiadou, A., Bogaard, A., 2017. A bottom-up view of food surplus: using stable carbon and nitrogen isotope analysis to investigate agricultural strategies and diet at Bronze Age Archontiko and …	Nitsch, E., Andreou, S., Creuzieux, A., Gardeisen, A., Halstead, P., Isaakidou, V., Karathanou, A., Kotsachristou, D., Nikolaidou, D., Papanthimou, A., Petridou, C., Triantaphyllou, S., Valamoti, S.M., Vasileiadou, A., Bogaard, A., 2017. A bottom-up view of food surplus: using stable carbon and nitrogen isotope analysis to investigate agricultural strategies and diet at Bronze Age Archontiko and …	Nitsch, E., Andreou, S., Creuzieux, A., Gardeisen, A., Halstead, P., Isaakidou, V., Karathanou, A., Kotsachristou, D., Nikolaidou, D., Papanthimou, A., Petridou, C., Triantaphyllou, S., Valamoti, S.M., Vasileiadou, A., Bogaard, A., 2017. A bottom-up view of food surplus: using stable carbon and nitrogen isotope analysis to investigate agricultural strategies and diet at Bronze Age Archontiko and …
TOB083	Toumba	Hulled barley	5	area west of Building M		33253		0.5	Middle Bronze Age	2100-1875	453-456	63.7	3.2	7.48	7.17	0.3	23.3	Nitsch, E., Andreou, S., Creuzieux, A., Gardeisen, A., Halstead, P., Isaakidou, V., Karathanou, A., Kotsachristou, D., Nikolaidou, D., Papanthimou, A., Petridou, C., Triantaphyllou, S., Valamoti, S.M., Vasileiadou, A., Bogaard, A., 2017. A bottom-up view of food surplus: using stable carbon and nitrogen isotope analysis to investigate agricultural strategies and diet at Bronze Age Archontiko and …	Nitsch, E., Andreou, S., Creuzieux, A., Gardeisen, A., Halstead, P., Isaakidou, V., Karathanou, A., Kotsachristou, D., Nikolaidou, D., Papanthimou, A., Petridou, C., Triantaphyllou, S., Valamoti, S.M., Vasileiadou, A., Bogaard, A., 2017. A bottom-up view of food surplus: using stable carbon and nitrogen isotope analysis to investigate agricultural strategies and diet at Bronze Age Archontiko and …	Nitsch, E., Andreou, S., Creuzieux, A., Gardeisen, A., Halstead, P., Isaakidou, V., Karathanou, A., Kotsachristou, D., Nikolaidou, D., Papanthimou, A., Petridou, C., Triantaphyllou, S., Valamoti, S.M., Vasileiadou, A., Bogaard, A., 2017. A bottom-up view of food surplus: using stable carbon and nitrogen isotope analysis to investigate agricultural strategies and diet at Bronze Age Archontiko and …
TOB084	Toumba	Hulled barley	5	Building M	internal space	32260		0.5	Middle Bronze Age	2100-1875	453-456	59.5	3	7.81	7.5	0.3	23.5	Nitsch, E., Andreou, S., Creuzieux, A., Gardeisen, A., Halstead, P., Isaakidou, V., Karathanou, A., Kotsachristou, D., Nikolaidou, D., Papanthimou, A., Petridou, C., Triantaphyllou, S., Valamoti, S.M., Vasileiadou, A., Bogaard, A., 2017. A bottom-up view of food surplus: using stable carbon and nitrogen isotope analysis to investigate agricultural strategies and diet at Bronze Age Archontiko and …	Nitsch, E., Andreou, S., Creuzieux, A., Gardeisen, A., Halstead, P., Isaakidou, V., Karathanou, A., Kotsachristou, D., Nikolaidou, D., Papanthimou, A., Petridou, C., Triantaphyllou, S., Valamoti, S.M., Vasileiadou, A., Bogaard, A., 2017. A bottom-up view of food surplus: using stable carbon and nitrogen isotope analysis to investigate agricultural strategies and diet at Bronze Age Archontiko and …	Nitsch, E., Andreou, S., Creuzieux, A., Gardeisen, A., Halstead, P., Isaakidou, V., Karathanou, A., Kotsachristou, D., Nikolaidou, D., Papanthimou, A., Petridou, C., Triantaphyllou, S., Valamoti, S.M., Vasileiadou, A., Bogaard, A., 2017. A bottom-up view of food surplus: using stable carbon and nitrogen isotope analysis to investigate agricultural strategies and diet at Bronze Age Archontiko and …
TOB085	Toumba	Hulled barley	8	Building M	internal space	32345		0.5	Middle Bronze Age	2100-1875	453-456	62.1	3.2	8.35	8.04	0.3	22.7	Nitsch, E., Andreou, S., Creuzieux, A., Gardeisen, A., Halstead, P., Isaakidou, V., Karathanou, A., Kotsachristou, D., Nikolaidou, D., Papanthimou, A., Petridou, C., Triantaphyllou, S., Valamoti, S.M., Vasileiadou, A., Bogaard, A., 2017. A bottom-up view of food surplus: using stable carbon and nitrogen isotope analysis to investigate agricultural strategies and diet at Bronze Age Archontiko and …	Nitsch, E., Andreou, S., Creuzieux, A., Gardeisen, A., Halstead, P., Isaakidou, V., Karathanou, A., Kotsachristou, D., Nikolaidou, D., Papanthimou, A., Petridou, C., Triantaphyllou, S., Valamoti, S.M., Vasileiadou, A., Bogaard, A., 2017. A bottom-up view of food surplus: using stable carbon and nitrogen isotope analysis to investigate agricultural strategies and diet at Bronze Age Archontiko and …	Nitsch, E., Andreou, S., Creuzieux, A., Gardeisen, A., Halstead, P., Isaakidou, V., Karathanou, A., Kotsachristou, D., Nikolaidou, D., Papanthimou, A., Petridou, C., Triantaphyllou, S., Valamoti, S.M., Vasileiadou, A., Bogaard, A., 2017. A bottom-up view of food surplus: using stable carbon and nitrogen isotope analysis to investigate agricultural strategies and diet at Bronze Age Archontiko and …
TOB100	Toumba	Millet		Building A	A5	244102		0.285	Late Late Bronze Age	1375-1050	453-456	58.2	5.2	8.04	7.73	0.3	13	Nitsch, E., Andreou, S., Creuzieux, A., Gardeisen, A., Halstead, P., Isaakidou, V., Karathanou, A., Kotsachristou, D., Nikolaidou, D., Papanthimou, A., Petridou, C., Triantaphyllou, S., Valamoti, S.M., Vasileiadou, A., Bogaard, A., 2017. A bottom-up view of food surplus: using stable carbon and nitrogen isotope analysis to investigate agricultural strategies and diet at Bronze Age Archontiko and …	Nitsch, E., Andreou, S., Creuzieux, A., Gardeisen, A., Halstead, P., Isaakidou, V., Karathanou, A., Kotsachristou, D., Nikolaidou, D., Papanthimou, A., Petridou, C., Triantaphyllou, S., Valamoti, S.M., Vasileiadou, A., Bogaard, A., 2017. A bottom-up view of food surplus: using stable carbon and nitrogen isotope analysis to investigate agricultural strategies and diet at Bronze Age Archontiko and …	Nitsch, E., Andreou, S., Creuzieux, A., Gardeisen, A., Halstead, P., Isaakidou, V., Karathanou, A., Kotsachristou, D., Nikolaidou, D., Papanthimou, A., Petridou, C., Triantaphyllou, S., Valamoti, S.M., Vasileiadou, A., Bogaard, A., 2017. A bottom-up view of food surplus: using stable carbon and nitrogen isotope analysis to investigate agricultural strategies and diet at Bronze Age Archontiko and …
KYBOT01	Kynos	Hulled barley	10	NK17	2689B			3	Late Helladic IIIB or IIIC	1200-1050	576-582	39.2517	2.0054	4.33	4.02	0.173304	22.8352	Shelmerdine, C. (2008). Background, Sources, and Methods. In C. Shelmerdine (Ed.), The Cambridge Companion to the Aegean Bronze Age (pp. 1-18). Cambridge: Cambridge University Press. doi:10.1017/CCOL9780521814447.001	Petros Kounouklas pers. comm.	This study
KYBOT02	Kynos	Emmer	10	NK17	2689B			3	Late Helladic IIIB or IIIC	1200-1050	576-582	40.7159	2.24994	4.44	4.13	0.173641	21.1125	Shelmerdine, C. (2008). Background, Sources, and Methods. In C. Shelmerdine (Ed.), The Cambridge Companion to the Aegean Bronze Age (pp. 1-18). Cambridge: Cambridge University Press. doi:10.1017/CCOL9780521814447.002	Petros Kounouklas pers. comm.	This study
KYBOT03	Kynos	Einkorn	10	NK17	2689B			3	Late Helladic IIIB or IIIC	1200-1050	576-582	44.1379	2.57332	4.37	4.06	0.173413	20.0108	Shelmerdine, C. (2008). Background, Sources, and Methods. In C. Shelmerdine (Ed.), The Cambridge Companion to the Aegean Bronze Age (pp. 1-18). Cambridge: Cambridge University Press. doi:10.1017/CCOL9780521814447.003	Petros Kounouklas pers. comm.	This study
KYBOT09	Kynos	Hulled barley	10	NK25	2693a			3	Late Helladic IIIB or IIIC	1200-1050	576-582	49.064	2.16719	4.67	4.36	0.174448	26.4127	Shelmerdine, C. (2008). Background, Sources, and Methods. In C. Shelmerdine (Ed.), The Cambridge Companion to the Aegean Bronze Age (pp. 1-18). Cambridge: Cambridge University Press. doi:10.1017/CCOL9780521814447.004	Petros Kounouklas pers. comm.	This study
KYBOT10	Kynos	Emmer	5	NK25	2693a			3	Late Helladic IIIB or IIIC	1200-1050	576-582	51.5488	2.47579	3.7	3.39	0.171419	24.2913	Shelmerdine, C. (2008). Background, Sources, and Methods. In C. Shelmerdine (Ed.), The Cambridge Companion to the Aegean Bronze Age (pp. 1-18). Cambridge: Cambridge University Press. doi:10.1017/CCOL9780521814447.005	Petros Kounouklas pers. comm.	This study
KYBOT11	Kynos	Einkorn	5	NK25	2693a			3	Late Helladic IIIB or IIIC	1200-1050	576-582	51.7283	2.78232	3.91	3.6	0.172017	21.6904	Shelmerdine, C. (2008). Background, Sources, and Methods. In C. Shelmerdine (Ed.), The Cambridge Companion to the Aegean Bronze Age (pp. 1-18). Cambridge: Cambridge University Press. doi:10.1017/CCOL9780521814447.006	Petros Kounouklas pers. comm.	This study
KYBOT16	Kynos	Emmer	5	NK23	84255			3	Late Helladic IIIC	1200-1050	576-582	46.4047	2.63079	4.26	3.95	0.173061	20.5789	Shelmerdine, C. (2008). Background, Sources, and Methods. In C. Shelmerdine (Ed.), The Cambridge Companion to the Aegean Bronze Age (pp. 1-18). Cambridge: Cambridge University Press. doi:10.1017/CCOL9780521814447.007	Petros Kounouklas pers. comm.	This study
KYBOT21	Kynos	Hulled barley	10	NK40	8386B			3	Late Helladic IIIC	1200-1050	576-582	52.5611	2.03009	6.84	6.53	0.183702	30.2062	Shelmerdine, C. (2008). Background, Sources, and Methods. In C. Shelmerdine (Ed.), The Cambridge Companion to the Aegean Bronze Age (pp. 1-18). Cambridge: Cambridge University Press. doi:10.1017/CCOL9780521814447.008	Petros Kounouklas pers. comm.	This study
KYBOT24	Kynos	Hulled barley	10	NK42	93a			3	Late Helladic IIIC	1200-1050	576-582	49.9356	3.71457	7.85	7.54	0.189068	15.6837	Shelmerdine, C. (2008). Background, Sources, and Methods. In C. Shelmerdine (Ed.), The Cambridge Companion to the Aegean Bronze Age (pp. 1-18). Cambridge: Cambridge University Press. doi:10.1017/CCOL9780521814447.009	Petros Kounouklas pers. comm.	This study
KYBOT26	Kynos	Einkorn	4	NK24	8516a			3	Late Helladic IIIC	1200-1050	576-582	47.2305	6.83127	4.42	4.11	0.17358	8.06618	Shelmerdine, C. (2008). Background, Sources, and Methods. In C. Shelmerdine (Ed.), The Cambridge Companion to the Aegean Bronze Age (pp. 1-18). Cambridge: Cambridge University Press. doi:10.1017/CCOL9780521814447.010	Petros Kounouklas pers. comm.	This study
VAH01	Vaihingen	Einkorn, 1-seeded	25	300000	24	3209		6	Early Neolithic	5500-5070 BC	678-687	55.4	3.3	4.9	4.59	-	19.7	Bogaard, A., Arbogast, R.-M., Ebersbach, R., Fraser, R. A., Knipper, C., Krahn, C., Schäfer, M., Styring, A., & Krause, R. (2017). The Bandkeramik settlement of Vaihingen an der Enz, Kreis Ludwigsburg (Baden-Württemberg): an integrated perspective on land use, economy and diet. Germania : Anzeiger Der Römisch-Germanischen Kommission Des Deutschen Archäologischen Instituts, 94, 1–60.	Bogaard, A., Arbogast, R.-M., Ebersbach, R., Fraser, R. A., Knipper, C., Krahn, C., Schäfer, M., Styring, A., & Krause, R. (2017). The Bandkeramik settlement of Vaihingen an der Enz, Kreis Ludwigsburg (Baden-Württemberg): an integrated perspective on land use, economy and diet. Germania : Anzeiger Der Römisch-Germanischen Kommission Des Deutschen Archäologischen Instituts, 94, 1–60.	Fraser, R.A., Bogaard, A., Schäfer, M., Arbogast, R., Heaton, T.H.E., 2013. Integrating botanical, faunal and human stable carbon and nitrogen isotope values to reconstruct land use and palaeodiet at LBK Vaihingen an der Enz, Baden-Württemberg. World Archaeology 45, 492–517. https://doi.org/10.1080/00438243.2013.820649
VAH02	Vaihingen	Einkorn, 1-seeded	25	180070	11	117-121		6	Early Neolithic	5500-5070 BC	678-687	-	4.3	6	5.69	-	-	Bogaard, A., Arbogast, R.-M., Ebersbach, R., Fraser, R. A., Knipper, C., Krahn, C., Schäfer, M., Styring, A., & Krause, R. (2017). The Bandkeramik settlement of Vaihingen an der Enz, Kreis Ludwigsburg (Baden-Württemberg): an integrated perspective on land use, economy and diet. Germania : Anzeiger Der Römisch-Germanischen Kommission Des Deutschen Archäologischen Instituts, 94, 1–60.	Bogaard, A., Arbogast, R.-M., Ebersbach, R., Fraser, R. A., Knipper, C., Krahn, C., Schäfer, M., Styring, A., & Krause, R. (2017). The Bandkeramik settlement of Vaihingen an der Enz, Kreis Ludwigsburg (Baden-Württemberg): an integrated perspective on land use, economy and diet. Germania : Anzeiger Der Römisch-Germanischen Kommission Des Deutschen Archäologischen Instituts, 94, 1–60.	Fraser, R.A., Bogaard, A., Schäfer, M., Arbogast, R., Heaton, T.H.E., 2013. Integrating botanical, faunal and human stable carbon and nitrogen isotope values to reconstruct land use and palaeodiet at LBK Vaihingen an der Enz, Baden-Württemberg. World Archaeology 45, 492–517. https://doi.org/10.1080/00438243.2013.820650
VAH03	Vaihingen	Einkorn, 1-seeded	25	195080/090	6	1325-1327		6	Early Neolithic	5500-5070 BC	678-687	81.8	4	5.8	5.49	-	24	Bogaard, A., Arbogast, R.-M., Ebersbach, R., Fraser, R. A., Knipper, C., Krahn, C., Schäfer, M., Styring, A., & Krause, R. (2017). The Bandkeramik settlement of Vaihingen an der Enz, Kreis Ludwigsburg (Baden-Württemberg): an integrated perspective on land use, economy and diet. Germania : Anzeiger Der Römisch-Germanischen Kommission Des Deutschen Archäologischen Instituts, 94, 1–60.	Bogaard, A., Arbogast, R.-M., Ebersbach, R., Fraser, R. A., Knipper, C., Krahn, C., Schäfer, M., Styring, A., & Krause, R. (2017). The Bandkeramik settlement of Vaihingen an der Enz, Kreis Ludwigsburg (Baden-Württemberg): an integrated perspective on land use, economy and diet. Germania : Anzeiger Der Römisch-Germanischen Kommission Des Deutschen Archäologischen Instituts, 94, 1–60.	Fraser, R.A., Bogaard, A., Schäfer, M., Arbogast, R., Heaton, T.H.E., 2013. Integrating botanical, faunal and human stable carbon and nitrogen isotope values to reconstruct land use and palaeodiet at LBK Vaihingen an der Enz, Baden-Württemberg. World Archaeology 45, 492–517. https://doi.org/10.1080/00438243.2013.820651
VAH04	Vaihingen	Einkorn, 1-seeded	25	195080/090	6	1290		6	Early Neolithic	5500-5070 BC	678-687	63.6	3.7	5.9	5.59	-	20.1	Bogaard, A., Arbogast, R.-M., Ebersbach, R., Fraser, R. A., Knipper, C., Krahn, C., Schäfer, M., Styring, A., & Krause, R. (2017). The Bandkeramik settlement of Vaihingen an der Enz, Kreis Ludwigsburg (Baden-Württemberg): an integrated perspective on land use, economy and diet. Germania : Anzeiger Der Römisch-Germanischen Kommission Des Deutschen Archäologischen Instituts, 94, 1–60.	Bogaard, A., Arbogast, R.-M., Ebersbach, R., Fraser, R. A., Knipper, C., Krahn, C., Schäfer, M., Styring, A., & Krause, R. (2017). The Bandkeramik settlement of Vaihingen an der Enz, Kreis Ludwigsburg (Baden-Württemberg): an integrated perspective on land use, economy and diet. Germania : Anzeiger Der Römisch-Germanischen Kommission Des Deutschen Archäologischen Instituts, 94, 1–60.	Fraser, R.A., Bogaard, A., Schäfer, M., Arbogast, R., Heaton, T.H.E., 2013. Integrating botanical, faunal and human stable carbon and nitrogen isotope values to reconstruct land use and palaeodiet at LBK Vaihingen an der Enz, Baden-Württemberg. World Archaeology 45, 492–517. https://doi.org/10.1080/00438243.2013.820652
VAH05	Vaihingen	Einkorn, 1-seeded	15	195080/090	26	1293		6	Early Neolithic	5500-5070 BC	678-687	65.5	4.2	5.7	5.39	-	18	Bogaard, A., Arbogast, R.-M., Ebersbach, R., Fraser, R. A., Knipper, C., Krahn, C., Schäfer, M., Styring, A., & Krause, R. (2017). The Bandkeramik settlement of Vaihingen an der Enz, Kreis Ludwigsburg (Baden-Württemberg): an integrated perspective on land use, economy and diet. Germania : Anzeiger Der Römisch-Germanischen Kommission Des Deutschen Archäologischen Instituts, 94, 1–60.	Bogaard, A., Arbogast, R.-M., Ebersbach, R., Fraser, R. A., Knipper, C., Krahn, C., Schäfer, M., Styring, A., & Krause, R. (2017). The Bandkeramik settlement of Vaihingen an der Enz, Kreis Ludwigsburg (Baden-Württemberg): an integrated perspective on land use, economy and diet. Germania : Anzeiger Der Römisch-Germanischen Kommission Des Deutschen Archäologischen Instituts, 94, 1–60.	Fraser, R.A., Bogaard, A., Schäfer, M., Arbogast, R., Heaton, T.H.E., 2013. Integrating botanical, faunal and human stable carbon and nitrogen isotope values to reconstruct land use and palaeodiet at LBK Vaihingen an der Enz, Baden-Württemberg. World Archaeology 45, 492–517. https://doi.org/10.1080/00438243.2013.820653
VAH06	Vaihingen	Einkorn, 2-seeded	15	195080/090	26	1293		6	Early Neolithic	5500-5070 BC	678-687	64.6	4	5.3	4.99	-	18.7	Bogaard, A., Arbogast, R.-M., Ebersbach, R., Fraser, R. A., Knipper, C., Krahn, C., Schäfer, M., Styring, A., & Krause, R. (2017). The Bandkeramik settlement of Vaihingen an der Enz, Kreis Ludwigsburg (Baden-Württemberg): an integrated perspective on land use, economy and diet. Germania : Anzeiger Der Römisch-Germanischen Kommission Des Deutschen Archäologischen Instituts, 94, 1–60.	Bogaard, A., Arbogast, R.-M., Ebersbach, R., Fraser, R. A., Knipper, C., Krahn, C., Schäfer, M., Styring, A., & Krause, R. (2017). The Bandkeramik settlement of Vaihingen an der Enz, Kreis Ludwigsburg (Baden-Württemberg): an integrated perspective on land use, economy and diet. Germania : Anzeiger Der Römisch-Germanischen Kommission Des Deutschen Archäologischen Instituts, 94, 1–60.	Fraser, R.A., Bogaard, A., Schäfer, M., Arbogast, R., Heaton, T.H.E., 2013. Integrating botanical, faunal and human stable carbon and nitrogen isotope values to reconstruct land use and palaeodiet at LBK Vaihingen an der Enz, Baden-Württemberg. World Archaeology 45, 492–517. https://doi.org/10.1080/00438243.2013.820654
VAH07	Vaihingen	Einkorn, 1-seeded	25	255970	4	2938-2945		6	Early Neolithic	5500-5070 BC	678-687	65.1	3.4	5.6	5.29	-	22.4	Bogaard, A., Arbogast, R.-M., Ebersbach, R., Fraser, R. A., Knipper, C., Krahn, C., Schäfer, M., Styring, A., & Krause, R. (2017). The Bandkeramik settlement of Vaihingen an der Enz, Kreis Ludwigsburg (Baden-Württemberg): an integrated perspective on land use, economy and diet. Germania : Anzeiger Der Römisch-Germanischen Kommission Des Deutschen Archäologischen Instituts, 94, 1–60.	Bogaard, A., Arbogast, R.-M., Ebersbach, R., Fraser, R. A., Knipper, C., Krahn, C., Schäfer, M., Styring, A., & Krause, R. (2017). The Bandkeramik settlement of Vaihingen an der Enz, Kreis Ludwigsburg (Baden-Württemberg): an integrated perspective on land use, economy and diet. Germania : Anzeiger Der Römisch-Germanischen Kommission Des Deutschen Archäologischen Instituts, 94, 1–60.	Fraser, R.A., Bogaard, A., Schäfer, M., Arbogast, R., Heaton, T.H.E., 2013. Integrating botanical, faunal and human stable carbon and nitrogen isotope values to reconstruct land use and palaeodiet at LBK Vaihingen an der Enz, Baden-Württemberg. World Archaeology 45, 492–517. https://doi.org/10.1080/00438243.2013.820655
VAH08	Vaihingen	Einkorn, 2-seeded	25	300000	24	3209		6	Early Neolithic	5500-5070 BC	678-687	50.6	3.1	5.3	4.99	-	18.8	Bogaard, A., Arbogast, R.-M., Ebersbach, R., Fraser, R. A., Knipper, C., Krahn, C., Schäfer, M., Styring, A., & Krause, R. (2017). The Bandkeramik settlement of Vaihingen an der Enz, Kreis Ludwigsburg (Baden-Württemberg): an integrated perspective on land use, economy and diet. Germania : Anzeiger Der Römisch-Germanischen Kommission Des Deutschen Archäologischen Instituts, 94, 1–60.	Bogaard, A., Arbogast, R.-M., Ebersbach, R., Fraser, R. A., Knipper, C., Krahn, C., Schäfer, M., Styring, A., & Krause, R. (2017). The Bandkeramik settlement of Vaihingen an der Enz, Kreis Ludwigsburg (Baden-Württemberg): an integrated perspective on land use, economy and diet. Germania : Anzeiger Der Römisch-Germanischen Kommission Des Deutschen Archäologischen Instituts, 94, 1–60.	Fraser, R.A., Bogaard, A., Schäfer, M., Arbogast, R., Heaton, T.H.E., 2013. Integrating botanical, faunal and human stable carbon and nitrogen isotope values to reconstruct land use and palaeodiet at LBK Vaihingen an der Enz, Baden-Württemberg. World Archaeology 45, 492–517. https://doi.org/10.1080/00438243.2013.820656
VAH09	Vaihingen	New type wheat	25	300000	24	3209		6	Early Neolithic	5500-5070 BC	678-687	49.3	2.8	5.7	5.39	-	20.6	Bogaard, A., Arbogast, R.-M., Ebersbach, R., Fraser, R. A., Knipper, C., Krahn, C., Schäfer, M., Styring, A., & Krause, R. (2017). The Bandkeramik settlement of Vaihingen an der Enz, Kreis Ludwigsburg (Baden-Württemberg): an integrated perspective on land use, economy and diet. Germania : Anzeiger Der Römisch-Germanischen Kommission Des Deutschen Archäologischen Instituts, 94, 1–60.	Bogaard, A., Arbogast, R.-M., Ebersbach, R., Fraser, R. A., Knipper, C., Krahn, C., Schäfer, M., Styring, A., & Krause, R. (2017). The Bandkeramik settlement of Vaihingen an der Enz, Kreis Ludwigsburg (Baden-Württemberg): an integrated perspective on land use, economy and diet. Germania : Anzeiger Der Römisch-Germanischen Kommission Des Deutschen Archäologischen Instituts, 94, 1–60.	Fraser, R.A., Bogaard, A., Schäfer, M., Arbogast, R., Heaton, T.H.E., 2013. Integrating botanical, faunal and human stable carbon and nitrogen isotope values to reconstruct land use and palaeodiet at LBK Vaihingen an der Enz, Baden-Württemberg. World Archaeology 45, 492–517. https://doi.org/10.1080/00438243.2013.820657
VAH10	Vaihingen	Emmer	25	300000	24	3209		6	Early Neolithic	5500-5070 BC	678-687	68.1	4.3	5.9	5.59	-	18.4	Bogaard, A., Arbogast, R.-M., Ebersbach, R., Fraser, R. A., Knipper, C., Krahn, C., Schäfer, M., Styring, A., & Krause, R. (2017). The Bandkeramik settlement of Vaihingen an der Enz, Kreis Ludwigsburg (Baden-Württemberg): an integrated perspective on land use, economy and diet. Germania : Anzeiger Der Römisch-Germanischen Kommission Des Deutschen Archäologischen Instituts, 94, 1–60.	Bogaard, A., Arbogast, R.-M., Ebersbach, R., Fraser, R. A., Knipper, C., Krahn, C., Schäfer, M., Styring, A., & Krause, R. (2017). The Bandkeramik settlement of Vaihingen an der Enz, Kreis Ludwigsburg (Baden-Württemberg): an integrated perspective on land use, economy and diet. Germania : Anzeiger Der Römisch-Germanischen Kommission Des Deutschen Archäologischen Instituts, 94, 1–60.	Fraser, R.A., Bogaard, A., Schäfer, M., Arbogast, R., Heaton, T.H.E., 2013. Integrating botanical, faunal and human stable carbon and nitrogen isotope values to reconstruct land use and palaeodiet at LBK Vaihingen an der Enz, Baden-Württemberg. World Archaeology 45, 492–517. https://doi.org/10.1080/00438243.2013.820658
VAH11	Vaihingen	Emmer	25	195080/090	6	1290		6	Early Neolithic	5500-5070 BC	678-687	53.8	2.6	4.5	4.19	-	24.1	Bogaard, A., Arbogast, R.-M., Ebersbach, R., Fraser, R. A., Knipper, C., Krahn, C., Schäfer, M., Styring, A., & Krause, R. (2017). The Bandkeramik settlement of Vaihingen an der Enz, Kreis Ludwigsburg (Baden-Württemberg): an integrated perspective on land use, economy and diet. Germania : Anzeiger Der Römisch-Germanischen Kommission Des Deutschen Archäologischen Instituts, 94, 1–60.	Bogaard, A., Arbogast, R.-M., Ebersbach, R., Fraser, R. A., Knipper, C., Krahn, C., Schäfer, M., Styring, A., & Krause, R. (2017). The Bandkeramik settlement of Vaihingen an der Enz, Kreis Ludwigsburg (Baden-Württemberg): an integrated perspective on land use, economy and diet. Germania : Anzeiger Der Römisch-Germanischen Kommission Des Deutschen Archäologischen Instituts, 94, 1–60.	Fraser, R.A., Bogaard, A., Schäfer, M., Arbogast, R., Heaton, T.H.E., 2013. Integrating botanical, faunal and human stable carbon and nitrogen isotope values to reconstruct land use and palaeodiet at LBK Vaihingen an der Enz, Baden-Württemberg. World Archaeology 45, 492–517. https://doi.org/10.1080/00438243.2013.820659
VAH12	Vaihingen	Emmer	25	195080/090	26	1293		6	Early Neolithic	5500-5070 BC	678-687	90.6	3.7	5.2	4.89	-	28.6	Bogaard, A., Arbogast, R.-M., Ebersbach, R., Fraser, R. A., Knipper, C., Krahn, C., Schäfer, M., Styring, A., & Krause, R. (2017). The Bandkeramik settlement of Vaihingen an der Enz, Kreis Ludwigsburg (Baden-Württemberg): an integrated perspective on land use, economy and diet. Germania : Anzeiger Der Römisch-Germanischen Kommission Des Deutschen Archäologischen Instituts, 94, 1–60.	Bogaard, A., Arbogast, R.-M., Ebersbach, R., Fraser, R. A., Knipper, C., Krahn, C., Schäfer, M., Styring, A., & Krause, R. (2017). The Bandkeramik settlement of Vaihingen an der Enz, Kreis Ludwigsburg (Baden-Württemberg): an integrated perspective on land use, economy and diet. Germania : Anzeiger Der Römisch-Germanischen Kommission Des Deutschen Archäologischen Instituts, 94, 1–60.	Fraser, R.A., Bogaard, A., Schäfer, M., Arbogast, R., Heaton, T.H.E., 2013. Integrating botanical, faunal and human stable carbon and nitrogen isotope values to reconstruct land use and palaeodiet at LBK Vaihingen an der Enz, Baden-Württemberg. World Archaeology 45, 492–517. https://doi.org/10.1080/00438243.2013.820660
[truncated: 376 more rows]
